# Supplementary material for: Mitochondrial haplotype and mito-nuclear matching drive somatic mutation and selection throughout ageing
Source: Nat Ecol Evol. Author manuscript; Available in PMC 2024 May 21. (PMC11090800; doi:10.1038/s41559-024-02338-3)
Supplement: Supplementary Tables [file NIHMS1994496-supplement-Supplementary_Tables.xlsx]

## Sheet: TableS1_conplastic_strains
Table S1: Variants that define the mt-haplotype and their associated phenotypes for each conplastic strain.
Strain	Gene (Position, REF > ALT)	Amino Acid Change (Citation)	Phenotypes	Phenotype citation
B6 - mtAKR	Heteroplasmic mutations: - OriL (nt 5171, 11A > 12A/13A) - tRNA Arginine (nt9820, 8A > 9A) Fixed mutations: - ND3 (9460, T>C)*	- Ile-Ile*	- Shorter lifespan (only in females) - Imparied glucose metabolism (only in females) - Decrease in mtDNA copy number - Increase in expression of mtDNA genes	Hirose et al. (2018) Scientific Reports.
B6 - mtALR	Fixed mutations: - ND3 (9460, T>C)* - ND2 (4738, C>A) - COXIII (9347, G>A)	- Ile-Ile* - Leu - Met (Yu et al. (2009). Genome Research.) - Val - Ile (Yu et al. (2009). Genome Research.) Has not been documented in this strain beforehand.	*Note: In the phenotyping study the control was B6-mtAKR - Higher Complex I activity - Lower ROS production - Improved ATP production - Reduced levels SA-beta-gal (senescence marker) & senescence-related cytokines - Increased cell proliferation - Decreased activation of p38MAPK pathway - Overall, decrease in cellular senescence	Schauer et al. (2015) Oncotarget.
B6 - mtFVB	Fixed mutations: - ND3 (9460, T>C)* - Atp8 (7777, G>T)	- Ile - Ile* - Asp - Tyr (Yu et al. (2009). Genome Research)	- Exhibit more anxiety-related behavior than WT and B6-mtAKR mice - Significantly different microbiome composition relative to WT - Increase in glycolysis and decreases in OXPHOS respiration - Similar lifespan to WT - Highly sensative to metabolic stressors (e.g. change in diet) leading to more severe phenotypes - Baseline decrease in ATP production and increase in ROS - Under dietary stressors, …	- Yu et al. (2009) Genome Research. - Hirose et al. (2017) Science Reports. (Points 2-4) - Schröder et al. (2016) Molecular Metabolism. (Points 5 - 6) - Weiss et al. (2012) Endocrinology.
B6 - mtNZB	Heteroplasmic mutations: - 1 synonymous mutation in mt-COX2 - 1 missense mutation in mt-ND4L Fixed mutations: - 13 missense mutations - 21 non-coding variants including 2 indels - 55 synonymous variants (Total of 91 haplotype sites)	- Annotations by Hirose et al. 2016 - Additionally annotated and verified via in-house script	- No significant phenotypic differences from WT reported - Lower disease incidence than B6-mtAKR and B6-mtFVB	- Hirose et al. (2016) Brief Communications Arising from A. Latorre-Pellicer et al. Nature (2016). - Yu et al. (2009) Genome Research.
*Originally identified in Yu et al., 2009 and characterized as a Met-Met amino acid change. This study verified the Ile-Ile amino acid change in our data via the UCSC Genome Browser.

## Sheet: TableS2_strand_bias_fe_results
Table S2: Strand bias analysis. A two-sided Fisher's Exact test was used to determine if there was an association between strand and mutation type. p-values were adjusted using a Benjimi-Hochberg correction for multiple hypothesis testing. Mutation counts and the count of duplex bases sequenced for the reference base were aggregated across samples in an experiemental condition.
Experimental Condition (Strain_Tissue_Age)	Mutation Pair	p-value	OR	Adjusted p-value
AKR_Brain_OLD	G>A_C>T	6.91459e-237	4.90796	1.71877e-235
AKR_Brain_YOUNG	G>A_C>T	7.64734e-59	2.46781	5.11783e-58
AKR_Heart_OLD	G>A_C>T	2.14004e-217	8.09755	4.13742e-216
AKR_Heart_YOUNG	G>A_C>T	4.6588e-30	2.15422	2.45646e-29
AKR_Liver_OLD	G>A_C>T	2.08845e-87	4.88649	1.73043e-86
AKR_Liver_YOUNG	G>A_C>T	9.90059e-65	2.64337	7.17793e-64
ALR_Brain_OLD	G>A_C>T	1.76288e-290	6.16035	7.66852e-289
ALR_Brain_YOUNG	G>A_C>T	3.73936e-98	6.58389	3.61471e-97
ALR_Heart_OLD	G>A_C>T	9.98798e-171	9.06071	1.44826e-169
ALR_Heart_YOUNG	G>A_C>T	1.70073e-60	5.43634	1.1837e-59
ALR_Liver_OLD	G>A_C>T	1.05604e-176	5.3584	1.67046e-175
ALR_Liver_YOUNG	G>A_C>T	1.13998e-229	5.83599	2.47946e-228
B6_Brain_OLD	G>A_C>T	5.22645e-208	5.13888	9.09402e-207
B6_Brain_YOUNG	G>A_C>T	1.25227e-148	4.51118	1.67611e-147
B6_Heart_OLD	G>A_C>T	1.65915e-260	7.98601	4.81154e-259
B6_Heart_YOUNG	G>A_C>T	2.91002e-77	6.68564	2.2015e-76
B6_Liver_OLD	G>A_C>T	0	17.1916	0
F_Brain_OLD	G>A_C>T	1.59252e-261	5.81582	5.54196e-260
F_Brain_YOUNG	G>A_C>T	6.57116e-39	3.08818	3.9427e-38
F_Heart_OLD	G>A_C>T	1.04244e-107	8.67356	1.06697e-106
F_Heart_YOUNG	G>A_C>T	9.04477e-88	6.04774	7.86895e-87
F_Liver_OLD	G>A_C>T	8.52895e-122	2.76792	9.89358e-121
F_Liver_YOUNG	G>A_C>T	1.13518e-125	6.79089	1.41087e-124
NZB_Brain_OLD	G>A_C>T	1.58361e-307	4.93855	9.18493e-306
NZB_Brain_YOUNG	G>A_C>T	3.51655e-80	4.89167	2.78127e-79
NZB_Heart_OLD	G>A_C>T	1.14736e-94	6.58125	1.05074e-93
NZB_Heart_YOUNG	G>A_C>T	6.81383e-46	2.5857	4.23431e-45
NZB_Liver_OLD	G>A_C>T	0	7.10063	0
NZB_Liver_YOUNG	G>A_C>T	1.322e-116	2.54884	1.43767e-115
AKR_Brain_OLD	G>C_C>G	0.0865441	1.29126	0.142063
AKR_Brain_YOUNG	G>C_C>G	0.00200899	1.39266	0.00448159
AKR_Heart_OLD	G>C_C>G	0.469282	1.12721	0.575036
AKR_Heart_YOUNG	G>C_C>G	3.81186e-09	1.89891	1.20593e-08
AKR_Liver_OLD	G>C_C>G	0.00436762	1.81704	0.00926787
AKR_Liver_YOUNG	G>C_C>G	0.000785259	1.45797	0.00184642
ALR_Brain_OLD	G>C_C>G	0.661576	1.08991	0.752381
ALR_Brain_YOUNG	G>C_C>G	0.0947362	1.41342	0.152631
ALR_Heart_OLD	G>C_C>G	0.0210355	1.47361	0.0393568
ALR_Heart_YOUNG	G>C_C>G	0.777752	1.05636	0.861967
ALR_Liver_OLD	G>C_C>G	0.9381	0.982412	0.995301
ALR_Liver_YOUNG	G>C_C>G	8.78172e-05	1.57909	0.000215214
B6_Brain_OLD	G>C_C>G	0.180906	1.2106	0.26904
B6_Brain_YOUNG	G>C_C>G	0.00481511	1.42453	0.00997416
B6_Heart_OLD	G>C_C>G	2.06317e-05	1.71693	5.35808e-05
B6_Heart_YOUNG	G>C_C>G	0.733597	1.06058	0.818243
B6_Liver_OLD	G>C_C>G	0.391356	1.17609	0.515878
F_Brain_OLD	G>C_C>G	2.365e-05	2.22925	6.05162e-05
F_Brain_YOUNG	G>C_C>G	0.0594706	1.33112	0.10145
F_Heart_OLD	G>C_C>G	0.16923	1.44667	0.253845
F_Heart_YOUNG	G>C_C>G	0.460051	1.12379	0.567723
F_Liver_OLD	G>C_C>G	0.420267	1.12229	0.53377
F_Liver_YOUNG	G>C_C>G	0.0563149	1.44967	0.0970177
NZB_Brain_OLD	G>C_C>G	0.00247219	1.54608	0.00537701
NZB_Brain_YOUNG	G>C_C>G	0.00474002	1.53376	0.00993692
NZB_Heart_OLD	G>C_C>G	0.0930017	1.37735	0.151236
NZB_Heart_YOUNG	G>C_C>G	4.84385e-10	1.74214	1.64745e-09
NZB_Liver_OLD	G>C_C>G	3.4121e-06	1.7305	9.5759e-06
NZB_Liver_YOUNG	G>C_C>G	4.59679e-16	1.76326	1.8601e-15
AKR_Brain_OLD	G>T_C>A	0.246432	1.10357	0.337632
AKR_Brain_YOUNG	G>T_C>A	0.0267801	1.15301	0.0485389
AKR_Heart_OLD	G>T_C>A	0.612927	1.04968	0.710996
AKR_Heart_YOUNG	G>T_C>A	1.42634e-05	1.36384	3.87785e-05
AKR_Liver_OLD	G>T_C>A	0.133721	1.17982	0.205906
AKR_Liver_YOUNG	G>T_C>A	0.000914605	1.21914	0.00212188
ALR_Brain_OLD	G>T_C>A	0.255788	1.15764	0.347712
ALR_Brain_YOUNG	G>T_C>A	0.935894	1.02068	0.995301
ALR_Heart_OLD	G>T_C>A	0.715707	1.04057	0.803439
ALR_Heart_YOUNG	G>T_C>A	0.300505	1.15725	0.405333
ALR_Liver_OLD	G>T_C>A	0.158375	0.88223	0.241731
ALR_Liver_YOUNG	G>T_C>A	0.48723	0.950981	0.584676
B6_Brain_OLD	G>T_C>A	0.370393	1.08393	0.491973
B6_Brain_YOUNG	G>T_C>A	0.419013	1.07527	0.53377
B6_Heart_OLD	G>T_C>A	0.494588	0.949098	0.589441
B6_Heart_YOUNG	G>T_C>A	0.885322	0.97513	0.950901
B6_Liver_OLD	G>T_C>A	0.432701	1.0918	0.539402
F_Brain_OLD	G>T_C>A	0.952019	0.984571	1
F_Brain_YOUNG	G>T_C>A	0.959779	1.00839	1
F_Heart_OLD	G>T_C>A	0.56919	0.898907	0.669182
F_Heart_YOUNG	G>T_C>A	0.126712	0.798601	0.196855
F_Liver_OLD	G>T_C>A	1	1.00091	1
F_Liver_YOUNG	G>T_C>A	0.700811	1.05351	0.791825
NZB_Brain_OLD	G>T_C>A	0.0227749	1.22106	0.0421578
NZB_Brain_YOUNG	G>T_C>A	0.188715	1.16102	0.271375
NZB_Heart_OLD	G>T_C>A	0.0365344	1.28133	0.0648672
NZB_Heart_YOUNG	G>T_C>A	9.32854e-05	1.24933	0.00022544
NZB_Liver_OLD	G>T_C>A	0.160958	1.09047	0.243537
NZB_Liver_YOUNG	G>T_C>A	0.00558623	1.11648	0.0113024
AKR_Brain_OLD	T>G_A>C	0.187281	1.95346	0.271375
AKR_Brain_YOUNG	T>G_A>C	0.184738	2.16392	0.270122
AKR_Heart_OLD	T>G_A>C	0.00368826	12.0276	0.00792293
AKR_Heart_YOUNG	T>G_A>C	0.40581	0.534379	0.526947
AKR_Liver_OLD	T>G_A>C	0.0326733	0.611333	0.0586099
AKR_Liver_YOUNG	T>G_A>C	0.433752	1.40444	0.539402
ALR_Brain_OLD	T>G_A>C	1	0.961999	1
ALR_Brain_YOUNG	T>G_A>C	1	1.20354	1
ALR_Heart_OLD	T>G_A>C	1	1.20331	1
ALR_Heart_YOUNG	T>G_A>C	0.183816	4.80912	0.270122
ALR_Liver_OLD	T>G_A>C	0.0012341	0.554316	0.00278874
ALR_Liver_YOUNG	T>G_A>C	0.657597	0.84309	0.752381
B6_Brain_OLD	T>G_A>C	0.20686	1.7363	0.292631
B6_Brain_YOUNG	T>G_A>C	0.642156	0.764847	0.739968
B6_Heart_OLD	T>G_A>C	0.434002	1.40202	0.539402
B6_Heart_YOUNG	T>G_A>C	0.481472	2.00272	0.584676
B6_Liver_OLD	T>G_A>C	0.0801068	0.648463	0.132748
F_Brain_OLD	T>G_A>C	1	1.00206	1
F_Brain_YOUNG	T>G_A>C	1	0	1
F_Heart_OLD	T>G_A>C	0.398573	1.68351	0.521441
F_Heart_YOUNG	T>G_A>C	1	1.20234	1
F_Liver_OLD	T>G_A>C	0.014583	0.646334	0.027884
F_Liver_YOUNG	T>G_A>C	0.227121	0.499932	0.316152
NZB_Brain_OLD	T>G_A>C	0.830735	1.09573	0.903425
NZB_Brain_YOUNG	T>G_A>C	1	0.93775	1
NZB_Heart_OLD	T>G_A>C	0.81079	0.841994	0.887279
NZB_Heart_YOUNG	T>G_A>C	0.609032	1.20449	0.710996
NZB_Liver_OLD	T>G_A>C	0.00797309	0.577785	0.0155878
NZB_Liver_YOUNG	T>G_A>C	0.556976	1.17412	0.659278
AKR_Brain_OLD	T>C_A>G	8.26289e-13	2.65132	3.12553e-12
AKR_Brain_YOUNG	T>C_A>G	9.01935e-11	3.17495	3.13873e-10
AKR_Heart_OLD	T>C_A>G	8.21706e-23	2.36653	3.66607e-22
AKR_Heart_YOUNG	T>C_A>G	9.56575e-08	2.40469	2.82109e-07
AKR_Liver_OLD	T>C_A>G	4.40026e-09	2.19932	1.36723e-08
AKR_Liver_YOUNG	T>C_A>G	1.24358e-07	1.96872	3.60638e-07
ALR_Brain_OLD	T>C_A>G	4.21943e-26	3.87674	2.09766e-25
ALR_Brain_YOUNG	T>C_A>G	1.89725e-05	2.84475	5.00184e-05
ALR_Heart_OLD	T>C_A>G	1.42396e-12	2.21124	5.16187e-12
ALR_Heart_YOUNG	T>C_A>G	1.42705e-09	2.93281	4.59828e-09
ALR_Liver_OLD	T>C_A>G	2.95873e-22	2.53013	1.28705e-21
ALR_Liver_YOUNG	T>C_A>G	4.35381e-36	4.08773	2.52521e-35
B6_Brain_OLD	T>C_A>G	1.5139e-23	3.67798	6.93207e-23
B6_Brain_YOUNG	T>C_A>G	6.05485e-16	3.24724	2.39442e-15
B6_Heart_OLD	T>C_A>G	1.25706e-25	2.31689	6.07577e-25
B6_Heart_YOUNG	T>C_A>G	5.4515e-18	3.96831	2.25848e-17
B6_Liver_OLD	T>C_A>G	2.32467e-31	3.22931	1.30482e-30
F_Brain_OLD	T>C_A>G	4.39537e-24	4.00143	2.06701e-23
F_Brain_YOUNG	T>C_A>G	1.78968e-05	3.18038	4.79084e-05
F_Heart_OLD	T>C_A>G	3.6524e-08	2.14297	1.11494e-07
F_Heart_YOUNG	T>C_A>G	8.05018e-14	2.86712	3.11273e-13
F_Liver_OLD	T>C_A>G	2.05951e-28	2.66757	1.05398e-27
F_Liver_YOUNG	T>C_A>G	1.37619e-12	2.87542	5.09484e-12
NZB_Brain_OLD	T>C_A>G	1.31026e-19	3.3015	5.56061e-19
NZB_Brain_YOUNG	T>C_A>G	4.9234e-10	3.28827	1.64745e-09
NZB_Heart_OLD	T>C_A>G	9.00404e-10	2.18345	2.95604e-09
NZB_Heart_YOUNG	T>C_A>G	7.81533e-12	2.61847	2.77524e-11
NZB_Liver_OLD	T>C_A>G	2.53751e-57	3.52834	1.63529e-56
NZB_Liver_YOUNG	T>C_A>G	2.65054e-31	3.02558	1.44123e-30
AKR_Brain_OLD	T>A_A>T	0.0236742	1.61261	0.0433611
AKR_Brain_YOUNG	T>A_A>T	9.27252e-08	4.05745	2.78176e-07
AKR_Heart_OLD	T>A_A>T	0.00543502	1.74685	0.0111258
AKR_Heart_YOUNG	T>A_A>T	0.236597	1.38045	0.326729
AKR_Liver_OLD	T>A_A>T	0.0975405	1.3225	0.154291
AKR_Liver_YOUNG	T>A_A>T	0.00237598	2.11873	0.00523316
ALR_Brain_OLD	T>A_A>T	0.0663787	1.57568	0.111057
ALR_Brain_YOUNG	T>A_A>T	2.59222e-05	6.01728	6.53691e-05
ALR_Heart_OLD	T>A_A>T	0.483899	1.20331	0.584676
ALR_Heart_YOUNG	T>A_A>T	1.88675e-07	4.60996	5.38189e-07
ALR_Liver_OLD	T>A_A>T	0.418242	1.11204	0.53377
ALR_Liver_YOUNG	T>A_A>T	0.0663593	1.41589	0.111057
B6_Brain_OLD	T>A_A>T	0.00104219	2.01521	0.00238606
B6_Brain_YOUNG	T>A_A>T	0.000258972	2.27948	0.000617276
B6_Heart_OLD	T>A_A>T	0.103763	1.44824	0.162656
B6_Heart_YOUNG	T>A_A>T	0.0550756	1.6638	0.0958316
B6_Liver_OLD	T>A_A>T	0.0964889	1.45599	0.154028
F_Brain_OLD	T>A_A>T	1.05178e-05	2.56528	2.90492e-05
F_Brain_YOUNG	T>A_A>T	0.0108112	2.00244	0.0209017
F_Heart_OLD	T>A_A>T	0.00642248	2.62369	0.012845
F_Heart_YOUNG	T>A_A>T	7.0321e-05	2.97049	0.000174798
F_Liver_OLD	T>A_A>T	0.352016	1.12203	0.47116
F_Liver_YOUNG	T>A_A>T	0.0547337	1.74517	0.0958316
NZB_Brain_OLD	T>A_A>T	0.857545	1.04342	0.926788
NZB_Brain_YOUNG	T>A_A>T	0.212439	1.36645	0.2981
NZB_Heart_OLD	T>A_A>T	0.014812	1.90449	0.028014
NZB_Heart_YOUNG	T>A_A>T	0.195308	1.28901	0.278554
NZB_Liver_OLD	T>A_A>T	0.783798	1.05576	0.86317
NZB_Liver_YOUNG	T>A_A>T	0.00717164	1.52428	0.0141803

## Sheet: TableS3_mutfreq_per_type_compar
Table S3: Comparison of frequencies for each mutation type between Serrano et al. and Sanchez-Contreras et al. A two-sided t-test was conducted on each mutation type. p-values were corrected for multiple hypothesis testing using the Benjimini-Hochberg correction.
Condition	Mutation type	p-value	statistic	adjusted p-value (BH)
Brain_OLD	G>T	0.00561762	4.56995	0.0871673
Brain_YOUNG	T>A	0.0037889	5.34313	0.0871673
Heart_YOUNG	C>G	0.00581116	-4.26169	0.0871673
Liver_OLD	C>T	0.00163476	-4.65579	0.0871673
Heart_YOUNG	G>T	0.0073593	-4.50659	0.0883116
Heart_YOUNG	C>A	0.00916374	-4.54889	0.0916374
Brain_OLD	C>A	0.0133821	4.77751	0.0999451
Brain_OLD	T>A	0.0163545	4.68989	0.0999451
Brain_YOUNG	G>A	0.0183233	3.87598	0.0999451
Liver_OLD	G>A	0.0169214	-3.12987	0.0999451
Liver_OLD	T>A	0.0147178	4.20161	0.0999451
Heart_YOUNG	G>C	0.0224371	-3.49092	0.112186
Brain_OLD	C>T	0.0282699	2.69162	0.122447
Brain_OLD	T>G	0.028571	2.93807	0.122447
Brain_OLD	A>T	0.0321804	2.68267	0.128722
Heart_YOUNG	T>A	0.0759431	3.04693	0.284786
Brain_OLD	A>G	0.0809765	-2.13953	0.285799
Heart_YOUNG	C>T	0.0884925	-2.04994	0.294975
Brain_YOUNG	A>C	0.0934504	1.9417	0.295107
Brain_YOUNG	C>T	0.112066	2.19773	0.312347
Brain_YOUNG	T>G	0.114527	2.20601	0.312347
Heart_YOUNG	A>G	0.110805	-2.00773	0.312347
Heart_OLD	A>C	0.160242	1.58906	0.356093
Heart_OLD	C>A	0.142813	1.73145	0.356093
Heart_OLD	T>C	0.151595	-1.59459	0.356093
Liver_OLD	A>C	0.15993	1.74575	0.356093
Liver_OLD	T>C	0.154841	-1.64065	0.356093
Heart_OLD	T>A	0.179159	1.65505	0.383912
Liver_OLD	G>T	0.197958	1.44571	0.409567
Brain_OLD	G>C	0.213831	1.38275	0.427663
Brain_OLD	C>G	0.232369	1.35618	0.449746
Heart_YOUNG	A>T	0.25488	1.26209	0.463419
Heart_YOUNG	T>C	0.250164	1.30712	0.463419
Brain_OLD	A>C	0.267738	1.32815	0.46855
Brain_OLD	T>C	0.315106	1.08099	0.46855
Brain_YOUNG	A>G	0.335794	-1.03414	0.46855
Brain_YOUNG	C>G	0.307475	1.16259	0.46855
Heart_OLD	A>T	0.331007	1.04527	0.46855
Heart_OLD	G>T	0.313455	1.08581	0.46855
Heart_YOUNG	A>C	0.283392	1.34189	0.46855
Heart_YOUNG	T>G	0.311168	1.11778	0.46855
Liver_OLD	C>A	0.329252	1.04016	0.46855
Liver_OLD	C>G	0.275053	1.18069	0.46855
Heart_OLD	G>A	0.385006	-0.967802	0.503454
Liver_OLD	A>T	0.384872	0.97113	0.503454
Liver_OLD	T>G	0.385982	0.967863	0.503454
Heart_OLD	C>G	0.430417	-0.854077	0.538021
Heart_OLD	C>T	0.426519	-0.84414	0.538021
Brain_YOUNG	C>A	0.462031	0.839982	0.565752
Brain_YOUNG	G>T	0.480387	0.796692	0.576464
Brain_YOUNG	G>C	0.517781	0.704624	0.609154
Liver_OLD	G>C	0.565755	-0.60529	0.652794
Brain_YOUNG	A>T	0.607326	0.53794	0.687539
Brain_OLD	G>A	0.633254	0.498862	0.703615
Heart_YOUNG	G>A	0.722967	0.373154	0.788691
Heart_OLD	G>C	0.764478	-0.310211	0.819084
Heart_OLD	T>G	0.821426	0.233266	0.864659
Heart_OLD	A>G	0.87175	0.166787	0.901811
Brain_YOUNG	T>C	0.888945	0.147285	0.904012
Liver_OLD	A>G	0.922546	0.100437	0.922546

## Sheet: TableS4_strain_specific_mut_rat
Table S4: Strain-specific mutation rates. For each tissue the following Poisson regression was ran: glm(formula total_mut_count ~ age*strain + offset((log(total_duplex_depth_bp)), family = poisson(link = "log")). Intercept is set for ageYOUNG and strainB6 for heart and brain. B6 data omitted for Liver and intercept is set for FVB Young. FVB was chosen due to it's lack of haplotype specificity com…
Brain
term	estimate	std. error	p-value
Intercept	-13.1409	0.01643	< 2e-16
ageOLD	0.65625	0.0231	< 2e-16
strainAKR	0.35744	0.02335	< 2e-16
strainALR	-0.05782	0.03083	0.06075
strainFVB	0.03175	0.02903	0.27397
strainNZB	-0.19764	0.02739	5.39e-13
ageOLD:strainAKR	-0.28129	0.0324	< 2e-16
ageOLD:strainALR	-0.12083	0.03839	0.00165
ageOLD:strainFVB	0.01693	0.03719	0.64891
ageOLD:strainNZB	0.243	0.03473	2.63e-12
Heart
term	estimate	std. error	p-value
Intercept	-13.6126	0.02196	< 2e-16
ageOLD	0.66406	0.02618	< 2e-16
strainAKR	0.57135	0.02791	< 2e-16
strainALR	0.10812	0.03227	0.000805
strainFVB	-0.07835	0.02954	0.007985
strainNZB	0.32587	0.02632	< 2e-16
ageOLD:strainAKR	-0.6723	0.03504	< 2e-16
ageOLD:strainALR	-0.09667	0.04049	0.016975
ageOLD:strainFVB	0.05504	0.04174	0.187257
ageOLD:strainNZB	-0.31942	0.03736	< 2e-16
Liver
term	estimate	std. error	p-value
Intercept	-12.8543	0.01552	< 2e-16
ageOLD	0.45648	0.02623	< 2e-16
strainALR	-0.10374	0.02079	6.05e-07
strainFVB	-0.35985	0.02774	< 2e-16
strainNZB	-0.02387	0.01838	0.194
ageOLD:strainALR	0.18037	0.03359	7.87e-08
ageOLD:strainFVB	0.87131	0.03724	< 2e-16
ageOLD:strainNZB	0.56125	0.0307	< 2e-16

## Sheet: TableS5_fishers_exact_test_mut_
Table S5: Two-sided fisher's exact test for age-associated changes in mutation type-specific frequencies. The mutation counts for strain and tissues were aggregated across age for each mutation type. B6 Liver counts were excluded from this analysis since the old mutation counts did not have a young mutation count complement.
Mutation Type	p-value	OR	adjusted p-value (BH correction)
G>A	1.03504e-242	1.52844	4.14015e-242
G>T	5.6388e-286	0.565894	4.51104e-285
T>C	7.64956e-58	1.3988	1.22393e-57
G>C	5.79765e-142	0.521015	1.54604e-141
DEL	1.69748e-47	1.35437	2.26331e-47
T>A	0.176548	1.04103	0.176548
T>G	1.30816e-22	1.8389	1.49505e-22
INS	1.42103e-129	0.549511	2.84206e-129

## Sheet: TableS6_comparison_to_backgroun
Table S6: Comparison of reversion mutation frequency to genome-wide background mutation frequency. To compare the reversion mutation frequency per position to background mutation frequency, we calculated the empirical p-values for haplotype sites in AKR, ALR, and FVB (one-sided test) and compared the average mutation frequency for the reversion and background distributions using a Wilcoxon Rank S…
NZB
Strain	Age	Tissue	Statistic	p-value	adjusted p-value (BH)	Significance
NZB	Old	Brain	1253319	6.53719e-118	7.84462e-118	SIG
NZB	Young	Brain	1449240	0	0	SIG
NZB	Old	Heart	1243366	7.28917e-130	1.09338e-129	SIG
NZB	Young	Heart	1284941	0	0	SIG
NZB	Old	Liver	1224888	3.36039e-53	3.36039e-53	SIG
NZB	Young	Liver	1374159	0	0	SIG
AKR, ALR, FVB
Strain	Tissue	Age	Position	p-value	adjusted p-value (BH)	Significance
FVB	Brain	OLD	7777	0.000184083	0.00189343	SIG
FVB	Brain	YOUNG	7777	0.00061361	0.00245444	SIG
FVB	Heart	OLD	7777	0.000368166	0.00189343	SIG
FVB	Heart	OLD	9460	0.0014113	0.00423391	SIG
FVB	Heart	YOUNG	7777	0.00184083	0.00509768	SIG
FVB	Liver	OLD	7777	0.000368166	0.00189343	SIG
ALR	Brain	OLD	4738	0.000245459	0.00189343	SIG
ALR	Brain	OLD	9347	0.000245459	0.00189343	SIG
ALR	Brain	YOUNG	4738	0.00325233	0.00836314	SIG
ALR	Heart	OLD	4738	0.000306824	0.00189343	SIG
ALR	Heart	OLD	9347	0.000306824	0.00189343	SIG
ALR	Liver	OLD	4738	0.000429553	0.00193299	SIG
ALR	Liver	OLD	9347	0.000797742	0.00287187	SIG
AKR	Heart	OLD	9460	0.0012885	0.00421691	SIG
FVB	Brain	OLD	9460	0.0396392	0.0528523	N.S.
FVB	Brain	YOUNG	9460	0.0730196	0.0876235	N.S.
FVB	Heart	YOUNG	9460	0.00509296	0.0114592	N.S.
FVB	Liver	OLD	9460	0.223599	0.223599	N.S.
FVB	Liver	YOUNG	7777	0.0143585	0.0234957	N.S.
FVB	Liver	YOUNG	9460	0.0143585	0.0234957	N.S.
ALR	Brain	OLD	9460	0.0389666	0.0528523	N.S.
ALR	Brain	YOUNG	9347	0.0557192	0.0691687	N.S.
ALR	Brain	YOUNG	9460	0.0557192	0.0691687	N.S.
ALR	Heart	OLD	9460	0.100331	0.112873	N.S.
ALR	Heart	YOUNG	4738	0.009757	0.0184869	N.S.
ALR	Heart	YOUNG	9347	0.009757	0.0184869	N.S.
ALR	Heart	YOUNG	9460	0.009757	0.0184869	N.S.
ALR	Liver	OLD	9460	0.15961	0.16417	N.S.
ALR	Liver	YOUNG	4738	0.00460236	0.0110457	N.S.
ALR	Liver	YOUNG	9347	0.020864	0.031296	N.S.
ALR	Liver	YOUNG	9460	0.020864	0.031296	N.S.
AKR	Brain	OLD	9460	0.151123	0.160012	N.S.
AKR	Brain	YOUNG	9460	0.038655	0.0528523	N.S.
AKR	Heart	YOUNG	9460	0.118665	0.129453	N.S.
AKR	Liver	OLD	9460	0.0935084	0.10859	N.S.
AKR	Liver	YOUNG	9460	0.0115352	0.0207633	N.S.

## Sheet: TableS7_reversions_fishers_exac
Table S7: Two sided fisher's exact tests for the association of the haplotype site and the B6 reversion alleles. P-values were adjusted using the Benjimini-Hochberg correction.
Strain	Tissue	Age	Position	Conplastic Allele	B6 Allele (Reversion)	p-value	OR	adjusted p-value (BH)	Significant
AKR	Heart	OLD	9460	G	A	1.40417e-22	Inf	2.50119e-21	SIG
ALR	Brain	OLD	4738	T	G	9.91095e-268	Inf	7.06155e-266	SIG
ALR	Brain	OLD	9347	T	C	2.927e-150	Inf	1.66839e-148	SIG
ALR	Heart	OLD	4738	T	G	3.03408e-166	Inf	1.92158e-164	SIG
ALR	Heart	OLD	9347	T	C	3.27592e-125	Inf	1.69752e-123	SIG
ALR	Liver	OLD	4738	T	G	3.96911e-74	Inf	1.616e-72	SIG
ALR	Liver	OLD	9347	T	C	5.42674e-28	Inf	1.34489e-26	SIG
FVB	Brain	OLD	7777	T	G	8.60671e-301	4503599627370496	7.00832e-299	SIG
FVB	Heart	OLD	7777	T	G	3.41925e-65	Inf	1.29931e-63	SIG
FVB	Liver	OLD	7777	T	G	7.92389e-104	Inf	3.47432e-102	SIG
NZB	Brain	OLD	54	T	C	1.74115e-08	Inf	4.65942e-08	SIG
NZB	Brain	OLD	1518	T	C	2.38233e-05	Inf	5.02936e-05	SIG
NZB	Brain	OLD	1589	T	C	0.000613141	Inf	0.00122199	SIG
NZB	Brain	OLD	2339	T	C	9.4796e-07	Inf	2.1876e-06	SIG
NZB	Brain	OLD	2524	T	C	3.55504e-09	Inf	1.00815e-08	SIG
NZB	Brain	OLD	2797	T	C	3.55504e-09	Inf	1.00815e-08	SIG
NZB	Brain	OLD	2839	T	C	7.30017e-10	Inf	2.17858e-09	SIG
NZB	Brain	OLD	2933	T	C	9.4796e-07	Inf	2.1876e-06	SIG
NZB	Brain	OLD	3931	T	C	4.73819e-06	Inf	1.03876e-05	SIG
NZB	Brain	OLD	4122	T	C	3.86161e-08	Inf	1.00508e-07	SIG
NZB	Brain	OLD	4275	T	C	1.06166e-05	Inf	2.258e-05	SIG
NZB	Brain	OLD	4407	T	C	4.73819e-06	Inf	1.03876e-05	SIG
NZB	Brain	OLD	4731	T	C	1.06166e-05	Inf	2.258e-05	SIG
NZB	Brain	OLD	4884	G	T	3.06625e-14	Inf	1.54669e-13	SIG
NZB	Brain	OLD	4902	G	T	8.43073e-12	31.1885	3.06084e-11	SIG
NZB	Brain	OLD	5462	T	C	4.73819e-06	Inf	1.03876e-05	SIG
NZB	Brain	OLD	5929	T	C	3.86161e-08	Inf	1.00508e-07	SIG
NZB	Brain	OLD	7545	G	A	0	Inf	0	SIG
NZB	Brain	OLD	11842	T	C	2.11778e-06	Inf	4.79022e-06	SIG
NZB	Brain	OLD	11845	T	C	2.11778e-06	Inf	4.79022e-06	SIG
NZB	Brain	OLD	11932	G	T	2.57355e-12	Inf	9.71471e-12	SIG
NZB	Brain	OLD	12352	T	C	1.90772e-07	Inf	4.60763e-07	SIG
NZB	Brain	OLD	12574	T	A	1.24603e-08	Inf	3.39828e-08	SIG
NZB	Brain	OLD	13003	T	C	4.24948e-07	Inf	1.00506e-06	SIG
NZB	Brain	OLD	13443	T	C	2.11778e-06	Inf	4.79022e-06	SIG
NZB	Brain	OLD	13688	T	C	4.24948e-07	Inf	1.00506e-06	SIG
NZB	Brain	OLD	14210	T	C	1.90772e-07	Inf	4.60763e-07	SIG
NZB	Brain	OLD	14641	T	C	8.57683e-08	Inf	2.13484e-07	SIG
NZB	Brain	OLD	14737	T	C	7.86193e-09	Inf	2.186e-08	SIG
NZB	Brain	OLD	15498	T	A	4.11093e-08	Inf	1.06511e-07	SIG
NZB	Brain	OLD	15548	T	C	0.000120497	Inf	0.000247063	SIG
NZB	Brain	OLD	15577	T	A	0.001447	7.31064	0.0028441	SIG
NZB	Brain	OLD	15587	T	C	0.000613141	Inf	0.00122199	SIG
NZB	Brain	OLD	15602	T	C	5.35383e-05	Inf	0.000111375	SIG
NZB	Brain	OLD	15916	T	C	5.02401e-08	30.9398	1.26712e-07	SIG
NZB	Brain	OLD	16016	G	T	6.49426e-22	Inf	1.05764e-20	SIG
NZB	Heart	OLD	2339	T	C	0.00199923	Inf	0.0039026	SIG
NZB	Heart	OLD	4902	G	T	0.000263248	31.4268	0.00052835	SIG
NZB	Heart	OLD	5462	T	C	0.00483196	Inf	0.00927347	SIG
NZB	Heart	OLD	7545	G	A	0	Inf	0	SIG
NZB	Heart	OLD	11932	G	T	0.00260091	Inf	0.00505978	SIG
NZB	Heart	OLD	12352	T	C	0.00483196	Inf	0.00927347	SIG
NZB	Heart	OLD	13003	T	C	0.000143109	Inf	0.000290293	SIG
NZB	Heart	OLD	13688	T	C	0.000143109	Inf	0.000290293	SIG
NZB	Heart	OLD	15916	T	C	0.00483196	Inf	0.00927347	SIG
NZB	Heart	OLD	16016	G	T	1.32207e-07	Inf	3.2482e-07	SIG
NZB	Liver	OLD	7545	G	A	0	Inf	0	SIG
NZB	Liver	OLD	11932	G	T	0.000132047	Inf	0.000269773	SIG
NZB	Liver	OLD	12574	T	A	0.000779073	Inf	0.00153658	SIG
NZB	Liver	OLD	16016	G	T	9.63264e-41	Inf	3.05034e-39	SIG
ALR	Brain	YOUNG	4738	T	G	8.83522e-12	Inf	3.16734e-11	SIG
ALR	Heart	YOUNG	4738	T	G	0.000103182	Inf	0.000212325	SIG
ALR	Liver	YOUNG	4738	T	G	1.23253e-16	Inf	9.75753e-16	SIG
FVB	Brain	YOUNG	7777	T	G	4.60469e-118	Inf	2.18723e-116	SIG
FVB	Heart	YOUNG	7777	T	G	4.20874e-41	Inf	1.41116e-39	SIG
NZB	Brain	YOUNG	54	T	C	1.08324e-18	Inf	1.1874e-17	SIG
NZB	Brain	YOUNG	1352	G	A	1.47338e-14	51.1726	7.84884e-14	SIG
NZB	Brain	YOUNG	1518	T	C	3.18203e-22	Inf	5.33459e-21	SIG
NZB	Brain	YOUNG	1589	T	C	3.59129e-21	Inf	5.2488e-20	SIG
NZB	Brain	YOUNG	1821	G	A	1.26147e-13	Inf	5.79868e-13	SIG
NZB	Brain	YOUNG	2200	G	A	1.64509e-10	Inf	5.20945e-10	SIG
NZB	Brain	YOUNG	2339	T	C	1.8209e-20	Inf	2.30648e-19	SIG
NZB	Brain	YOUNG	2524	T	C	1.8209e-20	Inf	2.30648e-19	SIG
NZB	Brain	YOUNG	2765	G	A	1.97674e-12	Inf	7.61314e-12	SIG
NZB	Brain	YOUNG	2766	G	A	1.9586e-12	Inf	7.59456e-12	SIG
NZB	Brain	YOUNG	2797	T	C	1.53741e-16	Inf	1.16843e-15	SIG
NZB	Brain	YOUNG	2813	G	A	9.75694e-13	Inf	3.91652e-12	SIG
NZB	Brain	YOUNG	2839	T	C	2.9285e-17	Inf	2.6496e-16	SIG
NZB	Brain	YOUNG	2933	T	C	1.53741e-16	Inf	1.16843e-15	SIG
NZB	Brain	YOUNG	3193	G	A	1.26147e-13	Inf	5.79868e-13	SIG
NZB	Brain	YOUNG	3259	G	A	2.47578e-13	Inf	1.11118e-12	SIG
NZB	Brain	YOUNG	3421	G	A	3.34917e-14	Inf	1.64571e-13	SIG
NZB	Brain	YOUNG	3466	G	A	9.75694e-13	Inf	3.91652e-12	SIG
NZB	Brain	YOUNG	3598	G	A	8.66606e-11	Inf	2.85529e-10	SIG
NZB	Brain	YOUNG	3691	G	A	6.89653e-12	Inf	2.51989e-11	SIG
NZB	Brain	YOUNG	3931	T	C	2.9285e-17	Inf	2.6496e-16	SIG
NZB	Brain	YOUNG	4122	T	C	7.1267e-22	Inf	1.0979e-20	SIG
NZB	Brain	YOUNG	4275	T	C	1.8209e-20	Inf	2.30648e-19	SIG
NZB	Brain	YOUNG	4323	G	A	1.36105e-15	Inf	8.4326e-15	SIG
NZB	Brain	YOUNG	4407	T	C	1.08324e-18	Inf	1.1874e-17	SIG
NZB	Brain	YOUNG	4705	G	A	6.47619e-14	Inf	3.07619e-13	SIG
NZB	Brain	YOUNG	4731	T	C	2.46415e-18	Inf	2.60104e-17	SIG
NZB	Brain	YOUNG	4770	G	A	9.75694e-13	Inf	3.91652e-12	SIG
NZB	Brain	YOUNG	4884	G	T	2.74044e-26	138.4	6.50855e-25	SIG
NZB	Brain	YOUNG	4902	G	T	3.65823e-31	Inf	1.04259e-29	SIG
NZB	Brain	YOUNG	5462	T	C	2.10332e-19	Inf	2.55083e-18	SIG
NZB	Brain	YOUNG	5551	G	A	1.9586e-12	Inf	7.59456e-12	SIG
NZB	Brain	YOUNG	5929	T	C	2.60249e-24	Inf	5.11524e-23	SIG
NZB	Brain	YOUNG	6040	G	A	7.281e-16	Inf	4.77031e-15	SIG
NZB	Brain	YOUNG	6406	T	C	1.87199e-15	Inf	1.1115e-14	SIG
NZB	Brain	YOUNG	6469	G	A	1.58102e-11	40.4001	5.52873e-11	SIG
NZB	Brain	YOUNG	6574	T	C	1.08324e-18	Inf	1.1874e-17	SIG
NZB	Brain	YOUNG	6619	T	C	1.53741e-16	Inf	1.16843e-15	SIG
NZB	Brain	YOUNG	6784	T	C	1.87199e-15	Inf	1.1115e-14	SIG
NZB	Brain	YOUNG	7410	G	A	1.15266e-09	Inf	3.36931e-09	SIG
NZB	Brain	YOUNG	7545	G	A	0	16384	0	SIG
NZB	Brain	YOUNG	7869	T	C	3.53117e-16	Inf	2.42502e-15	SIG
NZB	Brain	YOUNG	8438	G	A	5.02066e-07	Inf	1.17769e-06	SIG
NZB	Brain	YOUNG	8466	G	A	5.02066e-07	Inf	1.17769e-06	SIG
NZB	Brain	YOUNG	8567	T	C	1.12593e-10	Inf	3.64647e-10	SIG
NZB	Brain	YOUNG	8857	G	A	3.68813e-12	Inf	1.36509e-11	SIG
NZB	Brain	YOUNG	8863	T	C	1.28122e-17	Inf	1.23779e-16	SIG
NZB	Brain	YOUNG	9136	G	A	8.40434e-09	Inf	2.32547e-08	SIG
NZB	Brain	YOUNG	9151	G	A	1.6447e-08	Inf	4.44303e-08	SIG
NZB	Brain	YOUNG	9390	G	A	4.84381e-06	21.5487	1.05784e-05	SIG
NZB	Brain	YOUNG	9529	T	C	4.78015e-11	Inf	1.61224e-10	SIG
NZB	Brain	YOUNG	9580	T	C	2.90196e-13	Inf	1.28226e-12	SIG
NZB	Brain	YOUNG	9598	G	A	1.64509e-10	Inf	5.20945e-10	SIG
NZB	Brain	YOUNG	9984	T	C	8.12374e-16	Inf	5.26197e-15	SIG
NZB	Brain	YOUNG	10546	T	C	1.87199e-15	Inf	1.1115e-14	SIG
NZB	Brain	YOUNG	10582	G	A	2.43004e-11	Inf	8.3441e-11	SIG
NZB	Brain	YOUNG	10951	T	G	7.79404e-26	Inf	1.77704e-24	SIG
NZB	Brain	YOUNG	11842	T	C	3.53117e-16	Inf	2.42502e-15	SIG
NZB	Brain	YOUNG	11845	T	C	5.61433e-18	Inf	5.61433e-17	SIG
NZB	Brain	YOUNG	11932	G	T	2.17308e-28	Inf	5.63024e-27	SIG
NZB	Brain	YOUNG	12352	T	C	3.53117e-16	Inf	2.42502e-15	SIG
NZB	Brain	YOUNG	12574	T	A	2.10955e-24	Inf	4.29444e-23	SIG
NZB	Brain	YOUNG	12694	G	A	3.34917e-14	Inf	1.64571e-13	SIG
NZB	Brain	YOUNG	12834	G	A	1.37092e-17	Inf	1.28103e-16	SIG
NZB	Brain	YOUNG	12889	G	A	1.37092e-17	Inf	1.28103e-16	SIG
NZB	Brain	YOUNG	13003	T	C	7.1267e-22	Inf	1.0979e-20	SIG
NZB	Brain	YOUNG	13443	T	C	3.53117e-16	Inf	2.42502e-15	SIG
NZB	Brain	YOUNG	13611	G	A	3.34917e-14	Inf	1.64571e-13	SIG
NZB	Brain	YOUNG	13688	T	C	8.08039e-21	Inf	1.12337e-19	SIG
NZB	Brain	YOUNG	13780	G	A	1.74409e-14	Inf	9.12049e-14	SIG
NZB	Brain	YOUNG	13781	G	A	9.14144e-15	Inf	5.01021e-14	SIG
NZB	Brain	YOUNG	13836	G	A	1.9586e-12	Inf	7.59456e-12	SIG
NZB	Brain	YOUNG	13982	G	A	1.29279e-11	Inf	4.57696e-11	SIG
NZB	Brain	YOUNG	14185	G	A	2.17728e-16	Inf	1.61175e-15	SIG
NZB	Brain	YOUNG	14210	T	C	6.37261e-23	Inf	1.17174e-21	SIG
NZB	Brain	YOUNG	14362	G	A	3.90963e-16	Inf	2.65296e-15	SIG
NZB	Brain	YOUNG	14641	T	C	5.77626e-24	Inf	1.09749e-22	SIG
NZB	Brain	YOUNG	14737	T	C	5.61433e-18	Inf	5.61433e-17	SIG
NZB	Brain	YOUNG	15498	T	A	3.00547e-17	Inf	2.67674e-16	SIG
NZB	Brain	YOUNG	15548	T	C	3.53117e-16	Inf	2.42502e-15	SIG
NZB	Brain	YOUNG	15577	T	A	4.28283e-15	Inf	2.4104e-14	SIG
NZB	Brain	YOUNG	15587	T	C	1.24685e-13	Inf	5.79868e-13	SIG
NZB	Brain	YOUNG	15602	T	C	2.31337e-14	Inf	1.17734e-13	SIG
NZB	Brain	YOUNG	15656	G	A	1.64509e-10	Inf	5.20945e-10	SIG
NZB	Brain	YOUNG	15916	T	C	9.29009e-20	Inf	1.15116e-18	SIG
NZB	Brain	YOUNG	16016	G	T	5.1517e-35	Inf	1.54551e-33	SIG
NZB	Brain	YOUNG	16267	G	A	7.281e-16	Inf	4.77031e-15	SIG
NZB	Brain	YOUNG	16271	G	A	1.36105e-15	Inf	8.4326e-15	SIG
NZB	Heart	YOUNG	54	T	C	3.1075e-06	Inf	6.91905e-06	SIG
NZB	Heart	YOUNG	1352	G	A	1.36798e-08	36.6968	3.71308e-08	SIG
NZB	Heart	YOUNG	1518	T	C	4.74935e-08	Inf	1.20317e-07	SIG
NZB	Heart	YOUNG	1589	T	C	1.3442e-06	Inf	3.07708e-06	SIG
NZB	Heart	YOUNG	1821	G	A	7.77085e-09	Inf	2.17127e-08	SIG
NZB	Heart	YOUNG	2200	G	A	3.84848e-06	Inf	8.53553e-06	SIG
NZB	Heart	YOUNG	2339	T	C	2.52207e-07	Inf	6.04025e-07	SIG
NZB	Heart	YOUNG	2524	T	C	3.24111e-10	Inf	9.93243e-10	SIG
NZB	Heart	YOUNG	2765	G	A	5.10583e-11	18.3498	1.71195e-10	SIG
NZB	Heart	YOUNG	2766	G	A	1.33995e-11	49.5718	4.71465e-11	SIG
NZB	Heart	YOUNG	2797	T	C	8.9761e-09	Inf	2.4598e-08	SIG
NZB	Heart	YOUNG	2813	G	A	7.06955e-10	42.201	2.12087e-09	SIG
NZB	Heart	YOUNG	2839	T	C	1.70259e-09	Inf	4.95141e-09	SIG
NZB	Heart	YOUNG	2933	T	C	1.3442e-06	Inf	3.07708e-06	SIG
NZB	Heart	YOUNG	3193	G	A	1.7252e-07	Inf	4.20241e-07	SIG
NZB	Heart	YOUNG	3259	G	A	3.51696e-10	Inf	1.06067e-09	SIG
NZB	Heart	YOUNG	3421	G	A	5.04308e-07	12.2347	1.1781e-06	SIG
NZB	Heart	YOUNG	3466	G	A	2.18287e-08	Inf	5.78715e-08	SIG
NZB	Heart	YOUNG	3598	G	A	4.47831e-11	Inf	1.51943e-10	SIG
NZB	Heart	YOUNG	3691	G	A	9.75035e-11	45.8736	3.17583e-10	SIG
NZB	Heart	YOUNG	3931	T	C	3.24111e-10	Inf	9.93243e-10	SIG
NZB	Heart	YOUNG	4122	T	C	5.20522e-12	Inf	1.91418e-11	SIG
NZB	Heart	YOUNG	4275	T	C	2.28425e-12	Inf	8.68016e-12	SIG
NZB	Heart	YOUNG	4323	G	A	1.20235e-14	Inf	6.46548e-14	SIG
NZB	Heart	YOUNG	4407	T	C	6.19202e-11	Inf	2.06401e-10	SIG
NZB	Heart	YOUNG	4705	G	A	0.00150123	14.6805	0.00294054	SIG
NZB	Heart	YOUNG	4770	G	A	0.000687605	Inf	0.00136089	SIG
NZB	Heart	YOUNG	4884	G	T	4.09046e-05	Inf	8.54053e-05	SIG
NZB	Heart	YOUNG	4902	G	T	9.47397e-05	Inf	0.000195658	SIG
NZB	Heart	YOUNG	5462	T	C	7.1905e-06	Inf	1.54664e-05	SIG
NZB	Heart	YOUNG	5551	G	A	6.13506e-08	Inf	1.54052e-07	SIG
NZB	Heart	YOUNG	5929	T	C	1.18718e-11	Inf	4.22934e-11	SIG
NZB	Heart	YOUNG	6040	G	A	1.54716e-15	Inf	9.48256e-15	SIG
NZB	Heart	YOUNG	7545	G	A	0	Inf	0	SIG
NZB	Heart	YOUNG	8567	T	C	0.00262078	Inf	0.0050811	SIG
NZB	Heart	YOUNG	9390	G	A	0.000687605	Inf	0.00136089	SIG
NZB	Heart	YOUNG	11842	T	C	4.74935e-08	Inf	1.20317e-07	SIG
NZB	Heart	YOUNG	11845	T	C	1.09395e-07	Inf	2.69936e-07	SIG
NZB	Heart	YOUNG	11932	G	T	7.63407e-06	Inf	1.63587e-05	SIG
NZB	Heart	YOUNG	12352	T	C	1.41602e-10	Inf	4.56006e-10	SIG
NZB	Heart	YOUNG	12574	T	A	6.52338e-13	Inf	2.69444e-12	SIG
NZB	Heart	YOUNG	12694	G	A	9.75035e-11	45.8736	3.17583e-10	SIG
NZB	Heart	YOUNG	12834	G	A	2.61505e-13	Inf	1.16451e-12	SIG
NZB	Heart	YOUNG	12889	G	A	2.62679e-10	44.0357	8.22675e-10	SIG
NZB	Heart	YOUNG	13003	T	C	3.24111e-10	Inf	9.93243e-10	SIG
NZB	Heart	YOUNG	13443	T	C	4.74935e-08	Inf	1.20317e-07	SIG
NZB	Heart	YOUNG	13611	G	A	2.76783e-09	Inf	7.92794e-09	SIG
NZB	Heart	YOUNG	13688	T	C	7.42518e-10	Inf	2.20435e-09	SIG
NZB	Heart	YOUNG	13780	G	A	3.66155e-08	34.8621	9.6179e-08	SIG
NZB	Heart	YOUNG	13781	G	A	3.51696e-10	Inf	1.06067e-09	SIG
NZB	Heart	YOUNG	13836	G	A	3.51696e-10	Inf	1.06067e-09	SIG
NZB	Heart	YOUNG	13982	G	A	2.62679e-10	44.0357	8.22675e-10	SIG
NZB	Heart	YOUNG	14185	G	A	9.86367e-10	Inf	2.89809e-09	SIG
NZB	Heart	YOUNG	14210	T	C	4.74935e-08	Inf	1.20317e-07	SIG
NZB	Heart	YOUNG	14362	G	A	7.3072e-13	Inf	2.99648e-12	SIG
NZB	Heart	YOUNG	14641	T	C	1.09395e-07	Inf	2.69936e-07	SIG
NZB	Heart	YOUNG	14737	T	C	4.74935e-08	Inf	1.20317e-07	SIG
NZB	Heart	YOUNG	15498	T	A	2.3262e-06	Inf	5.19975e-06	SIG
NZB	Heart	YOUNG	15548	T	C	7.1905e-06	Inf	1.54664e-05	SIG
NZB	Heart	YOUNG	15577	T	A	6.69354e-06	27.3408	1.45069e-05	SIG
NZB	Heart	YOUNG	15587	T	C	5.81985e-07	Inf	1.354e-06	SIG
NZB	Heart	YOUNG	15602	T	C	2.52207e-07	Inf	6.04025e-07	SIG
NZB	Heart	YOUNG	15656	G	A	2.76783e-09	Inf	7.92794e-09	SIG
NZB	Heart	YOUNG	15916	T	C	3.90754e-09	Inf	1.10262e-08	SIG
NZB	Heart	YOUNG	16016	G	T	2.17002e-08	Inf	5.77996e-08	SIG
NZB	Heart	YOUNG	16267	G	A	3.66155e-08	34.8621	9.6179e-08	SIG
NZB	Heart	YOUNG	16271	G	A	2.04291e-12	Inf	7.81516e-12	SIG
NZB	Liver	YOUNG	54	T	C	4.31335e-15	Inf	2.4104e-14	SIG
NZB	Liver	YOUNG	1352	G	A	3.77621e-17	Inf	3.11948e-16	SIG
NZB	Liver	YOUNG	1518	T	C	5.76748e-13	Inf	2.40657e-12	SIG
NZB	Liver	YOUNG	1589	T	C	2.60805e-09	Inf	7.54614e-09	SIG
NZB	Liver	YOUNG	1821	G	A	4.46665e-17	63.4055	3.5859e-16	SIG
NZB	Liver	YOUNG	2200	G	A	7.87902e-10	Inf	2.32696e-09	SIG
NZB	Liver	YOUNG	2339	T	C	1.57009e-13	Inf	7.14071e-13	SIG
NZB	Liver	YOUNG	2524	T	C	5.76748e-13	Inf	2.40657e-12	SIG
NZB	Liver	YOUNG	2765	G	A	3.67286e-12	17.835	1.36509e-11	SIG
NZB	Liver	YOUNG	2766	G	A	1.03172e-14	Inf	5.60074e-14	SIG
NZB	Liver	YOUNG	2797	T	C	2.68046e-10	Inf	8.34898e-10	SIG
NZB	Liver	YOUNG	2813	G	A	1.01578e-15	58.428	6.43326e-15	SIG
NZB	Liver	YOUNG	2839	T	C	1.82374e-12	Inf	7.21896e-12	SIG
NZB	Liver	YOUNG	2933	T	C	5.78422e-13	Inf	2.40657e-12	SIG
NZB	Liver	YOUNG	3193	G	A	7.7974e-22	80.8246	1.16961e-20	SIG
NZB	Liver	YOUNG	3259	G	A	7.11436e-16	22.3894	4.77031e-15	SIG
NZB	Liver	YOUNG	3421	G	A	3.11711e-17	34.2248	2.73347e-16	SIG
NZB	Liver	YOUNG	3466	G	A	9.30981e-16	Inf	5.96246e-15	SIG
NZB	Liver	YOUNG	3598	G	A	1.09241e-13	50.9611	5.14606e-13	SIG
NZB	Liver	YOUNG	3691	G	A	2.30092e-14	Inf	1.17734e-13	SIG
NZB	Liver	YOUNG	3931	T	C	1.0238e-12	Inf	4.08087e-12	SIG
NZB	Liver	YOUNG	4122	T	C	5.78422e-13	Inf	2.40657e-12	SIG
NZB	Liver	YOUNG	4275	T	C	3.76243e-11	Inf	1.28418e-10	SIG
NZB	Liver	YOUNG	4323	G	A	5.68731e-21	Inf	8.10441e-20	SIG
NZB	Liver	YOUNG	4407	T	C	5.78422e-13	Inf	2.40657e-12	SIG
NZB	Liver	YOUNG	4705	G	A	3.77621e-17	Inf	3.11948e-16	SIG
NZB	Liver	YOUNG	4731	T	C	3.27359e-12	Inf	1.2276e-11	SIG
NZB	Liver	YOUNG	4770	G	A	4.62686e-15	Inf	2.56049e-14	SIG
NZB	Liver	YOUNG	4884	G	T	3.87285e-17	68.4188	3.1536e-16	SIG
NZB	Liver	YOUNG	4902	G	T	4.56776e-14	30.3461	2.18792e-13	SIG
NZB	Liver	YOUNG	5462	T	C	5.78422e-13	Inf	2.40657e-12	SIG
NZB	Liver	YOUNG	5551	G	A	3.4186e-18	Inf	3.54291e-17	SIG
NZB	Liver	YOUNG	5929	T	C	4.52739e-14	Inf	2.18696e-13	SIG
NZB	Liver	YOUNG	6040	G	A	1.26485e-20	Inf	1.71659e-19	SIG
NZB	Liver	YOUNG	7545	G	A	0	4503599627370496	0	SIG
NZB	Liver	YOUNG	8438	G	A	0.000226989	16.1773	0.000457187	SIG
NZB	Liver	YOUNG	8466	G	A	1.14727e-05	21.1502	2.43101e-05	SIG
NZB	Liver	YOUNG	8567	T	C	2.70346e-05	Inf	5.68625e-05	SIG
NZB	Liver	YOUNG	9136	G	A	8.80104e-09	Inf	2.42348e-08	SIG
NZB	Liver	YOUNG	9151	G	A	7.5955e-05	10.5729	0.000157434	SIG
NZB	Liver	YOUNG	9390	G	A	2.30092e-14	Inf	1.17734e-13	SIG
NZB	Liver	YOUNG	9529	T	C	0.000157308	Inf	0.000317963	SIG
NZB	Liver	YOUNG	9580	T	C	3.48497e-07	Inf	8.31144e-07	SIG
NZB	Liver	YOUNG	9598	G	A	3.93652e-09	Inf	1.10533e-08	SIG
NZB	Liver	YOUNG	10582	G	A	5.39863e-06	22.3894	1.17451e-05	SIG
NZB	Liver	YOUNG	10951	T	G	1.88615e-11	Inf	6.55552e-11	SIG
NZB	Liver	YOUNG	11842	T	C	1.69189e-08	Inf	4.54896e-08	SIG
NZB	Liver	YOUNG	11845	T	C	6.23593e-08	Inf	1.55898e-07	SIG
NZB	Liver	YOUNG	11932	G	T	1.5479e-14	Inf	8.16948e-14	SIG
NZB	Liver	YOUNG	12352	T	C	4.52739e-14	Inf	2.18696e-13	SIG
NZB	Liver	YOUNG	12574	T	A	3.3465e-29	Inf	9.08337e-28	SIG
NZB	Liver	YOUNG	12694	G	A	9.35438e-18	65.8941	9.1931e-17	SIG
NZB	Liver	YOUNG	12834	G	A	3.93106e-25	Inf	8.29891e-24	SIG
NZB	Liver	YOUNG	12889	G	A	1.53549e-18	Inf	1.65137e-17	SIG
NZB	Liver	YOUNG	13003	T	C	3.48368e-16	Inf	2.42502e-15	SIG
NZB	Liver	YOUNG	13443	T	C	2.00774e-11	Inf	6.93583e-11	SIG
NZB	Liver	YOUNG	13611	G	A	2.0753e-15	Inf	1.2195e-14	SIG
NZB	Liver	YOUNG	13688	T	C	5.76748e-13	Inf	2.40657e-12	SIG
NZB	Liver	YOUNG	13780	G	A	2.21683e-15	57.1836	1.28938e-14	SIG
NZB	Liver	YOUNG	13781	G	A	3.77621e-17	Inf	3.11948e-16	SIG
NZB	Liver	YOUNG	13836	G	A	3.09915e-19	Inf	3.68024e-18	SIG
NZB	Liver	YOUNG	13982	G	A	3.77621e-17	Inf	3.11948e-16	SIG
NZB	Liver	YOUNG	14185	G	A	3.0436e-15	30.4742	1.73485e-14	SIG
NZB	Liver	YOUNG	14210	T	C	7.1438e-11	Inf	2.36742e-10	SIG
NZB	Liver	YOUNG	14362	G	A	6.8978e-19	Inf	8.02398e-18	SIG
NZB	Liver	YOUNG	14641	T	C	8.52604e-12	39.0993	3.07585e-11	SIG
NZB	Liver	YOUNG	14737	T	C	1.89439e-16	Inf	1.42079e-15	SIG
NZB	Liver	YOUNG	15498	T	A	2.70615e-15	81.6312	1.55808e-14	SIG
NZB	Liver	YOUNG	15548	T	C	2.15039e-06	Inf	4.82568e-06	SIG
NZB	Liver	YOUNG	15577	T	A	1.57847e-13	72.1798	7.14071e-13	SIG
NZB	Liver	YOUNG	15587	T	C	2.79145e-05	Inf	5.84972e-05	SIG
NZB	Liver	YOUNG	15602	T	C	2.15039e-06	Inf	4.82568e-06	SIG
NZB	Liver	YOUNG	15656	G	A	1.40026e-07	11.6094	3.42554e-07	SIG
NZB	Liver	YOUNG	15916	T	C	5.76748e-13	Inf	2.40657e-12	SIG
NZB	Liver	YOUNG	16016	G	T	7.78114e-43	169.599	2.77203e-41	SIG
NZB	Liver	YOUNG	16267	G	A	2.32831e-22	Inf	4.02163e-21	SIG
NZB	Liver	YOUNG	16271	G	A	1.7711e-25	Inf	3.88279e-24	SIG
AKR	Brain	OLD	9460	G	A	1	0	1	N.S.
AKR	Liver	OLD	9460	G	A	1	0	1	N.S.
ALR	Brain	OLD	9460	G	A	1	0	1	N.S.
ALR	Heart	OLD	9460	G	A	1	0	1	N.S.
ALR	Liver	OLD	9460	G	A	1	0	1	N.S.
FVB	Brain	OLD	9460	G	A	0.209855	0	0.328619	N.S.
FVB	Heart	OLD	9460	G	A	0.101828	Inf	0.169218	N.S.
FVB	Liver	OLD	9460	G	A	1	0	1	N.S.
NZB	Brain	OLD	1352	G	A	0.236053	Inf	0.360724	N.S.
NZB	Brain	OLD	1821	G	A	0.236053	Inf	0.360724	N.S.
NZB	Brain	OLD	2200	G	A	0.229938	Inf	0.354228	N.S.
NZB	Brain	OLD	2765	G	A	0.038343	Inf	0.0682984	N.S.
NZB	Brain	OLD	2766	G	A	0.0588215	Inf	0.100084	N.S.
NZB	Brain	OLD	2813	G	A	0.10731	4.74815	0.177295	N.S.
NZB	Brain	OLD	3193	G	A	0.707575	2.37418	0.955729	N.S.
NZB	Brain	OLD	3259	G	A	0.152984	Inf	0.24773	N.S.
NZB	Brain	OLD	3421	G	A	0.144829	Inf	0.236541	N.S.
NZB	Brain	OLD	3466	G	A	0.144829	Inf	0.236541	N.S.
NZB	Brain	OLD	3598	G	A	0.146155	Inf	0.238023	N.S.
NZB	Brain	OLD	3691	G	A	0.0582546	Inf	0.100084	N.S.
NZB	Brain	OLD	4323	G	A	0.38451	Inf	0.560539	N.S.
NZB	Brain	OLD	4705	G	A	0.0916294	Inf	0.153163	N.S.
NZB	Brain	OLD	4770	G	A	0.152984	Inf	0.24773	N.S.
NZB	Brain	OLD	5551	G	A	0.0588215	Inf	0.100084	N.S.
NZB	Brain	OLD	6040	G	A	0.144829	Inf	0.236541	N.S.
NZB	Brain	OLD	6406	T	C	1	0	1	N.S.
NZB	Brain	OLD	6469	G	A	1	0	1	N.S.
NZB	Brain	OLD	6574	T	C	1	0	1	N.S.
NZB	Brain	OLD	6619	T	C	1	0	1	N.S.
NZB	Brain	OLD	6784	T	C	1	0	1	N.S.
NZB	Brain	OLD	7410	G	A	1	0	1	N.S.
NZB	Brain	OLD	7869	T	C	1	0	1	N.S.
NZB	Brain	OLD	8438	G	A	1	0	1	N.S.
NZB	Brain	OLD	8466	G	A	1	0	1	N.S.
NZB	Brain	OLD	8567	T	C	1	0	1	N.S.
NZB	Brain	OLD	8857	G	A	1	0	1	N.S.
NZB	Brain	OLD	8863	T	C	1	0	1	N.S.
NZB	Brain	OLD	9136	G	A	1	0	1	N.S.
NZB	Brain	OLD	9151	G	A	1	0	1	N.S.
NZB	Brain	OLD	9390	G	A	1	Inf	1	N.S.
NZB	Brain	OLD	9460	G	A	1	0	1	N.S.
NZB	Brain	OLD	9529	T	C	1	0	1	N.S.
NZB	Brain	OLD	9580	T	C	1	0	1	N.S.
NZB	Brain	OLD	9598	G	A	1	0	1	N.S.
NZB	Brain	OLD	9984	T	C	1	0	1	N.S.
NZB	Brain	OLD	10546	T	C	1	0	1	N.S.
NZB	Brain	OLD	10582	G	A	1	0	1	N.S.
NZB	Brain	OLD	10951	T	G	1	0	1	N.S.
NZB	Brain	OLD	12694	G	A	0.025388	Inf	0.046382	N.S.
NZB	Brain	OLD	12834	G	A	0.0370775	Inf	0.0662513	N.S.
NZB	Brain	OLD	12889	G	A	0.00647455	Inf	0.0123016	N.S.
NZB	Brain	OLD	13611	G	A	0.0370775	Inf	0.0662513	N.S.
NZB	Brain	OLD	13780	G	A	0.231741	3.759	0.356045	N.S.
NZB	Brain	OLD	13781	G	A	0.0582546	Inf	0.100084	N.S.
NZB	Brain	OLD	13836	G	A	0.0236709	Inf	0.043384	N.S.
NZB	Brain	OLD	13982	G	A	0.0588215	Inf	0.100084	N.S.
NZB	Brain	OLD	14185	G	A	0.0582546	Inf	0.100084	N.S.
NZB	Brain	OLD	14362	G	A	0.158387	4.15466	0.255752	N.S.
NZB	Brain	OLD	15656	G	A	0.0588215	Inf	0.100084	N.S.
NZB	Brain	OLD	16267	G	A	0.0582546	Inf	0.100084	N.S.
NZB	Brain	OLD	16271	G	A	0.0588215	Inf	0.100084	N.S.
NZB	Heart	OLD	54	T	C	0.0283768	Inf	0.0510245	N.S.
NZB	Heart	OLD	1352	G	A	0.358771	Inf	0.52706	N.S.
NZB	Heart	OLD	1518	T	C	0.0689522	Inf	0.115937	N.S.
NZB	Heart	OLD	1589	T	C	0.0283768	Inf	0.0510245	N.S.
NZB	Heart	OLD	1821	G	A	1	Inf	1	N.S.
NZB	Heart	OLD	2200	G	A	0.358771	Inf	0.52706	N.S.
NZB	Heart	OLD	2524	T	C	0.0689522	Inf	0.115937	N.S.
NZB	Heart	OLD	2765	G	A	1	Inf	1	N.S.
NZB	Heart	OLD	2766	G	A	1	Inf	1	N.S.
NZB	Heart	OLD	2797	T	C	1	0	1	N.S.
NZB	Heart	OLD	2813	G	A	1	0	1	N.S.
NZB	Heart	OLD	2839	T	C	0.40932	Inf	0.595185	N.S.
NZB	Heart	OLD	2933	T	C	0.0689522	Inf	0.115937	N.S.
NZB	Heart	OLD	3193	G	A	0.358771	Inf	0.52706	N.S.
NZB	Heart	OLD	3259	G	A	0.358771	Inf	0.52706	N.S.
NZB	Heart	OLD	3421	G	A	1	Inf	1	N.S.
NZB	Heart	OLD	3466	G	A	1	Inf	1	N.S.
NZB	Heart	OLD	3598	G	A	1	Inf	1	N.S.
NZB	Heart	OLD	3691	G	A	0.603196	Inf	0.818623	N.S.
NZB	Heart	OLD	3931	T	C	0.167847	Inf	0.264289	N.S.
NZB	Heart	OLD	4122	T	C	0.0116992	Inf	0.0217217	N.S.
NZB	Heart	OLD	4275	T	C	0.167847	Inf	0.264289	N.S.
NZB	Heart	OLD	4323	G	A	1	Inf	1	N.S.
NZB	Heart	OLD	4407	T	C	0.0283768	Inf	0.0510245	N.S.
NZB	Heart	OLD	4705	G	A	0.590481	Inf	0.81036	N.S.
NZB	Heart	OLD	4731	T	C	0.0116992	Inf	0.0217217	N.S.
NZB	Heart	OLD	4770	G	A	1	Inf	1	N.S.
NZB	Heart	OLD	4884	G	T	0.0188814	Inf	0.0348297	N.S.
NZB	Heart	OLD	5551	G	A	1	Inf	1	N.S.
NZB	Heart	OLD	5929	T	C	0.0116992	Inf	0.0217217	N.S.
NZB	Heart	OLD	6040	G	A	1	Inf	1	N.S.
NZB	Heart	OLD	6406	T	C	1	0	1	N.S.
NZB	Heart	OLD	6469	G	A	1	0	1	N.S.
NZB	Heart	OLD	6574	T	C	1	0	1	N.S.
NZB	Heart	OLD	6619	T	C	1	0	1	N.S.
NZB	Heart	OLD	6784	T	C	1	0	1	N.S.
NZB	Heart	OLD	7410	G	A	1	0	1	N.S.
NZB	Heart	OLD	7869	T	C	1	0	1	N.S.
NZB	Heart	OLD	8438	G	A	1	0	1	N.S.
NZB	Heart	OLD	8466	G	A	1	0	1	N.S.
NZB	Heart	OLD	8567	T	C	1	0	1	N.S.
NZB	Heart	OLD	8857	G	A	1	0	1	N.S.
NZB	Heart	OLD	8863	T	C	1	0	1	N.S.
NZB	Heart	OLD	9136	G	A	1	0	1	N.S.
NZB	Heart	OLD	9151	G	A	1	0	1	N.S.
NZB	Heart	OLD	9390	G	A	1	0	1	N.S.
NZB	Heart	OLD	9460	G	A	0.193056	0	0.303146	N.S.
NZB	Heart	OLD	9529	T	C	1	0	1	N.S.
NZB	Heart	OLD	9580	T	C	1	0	1	N.S.
NZB	Heart	OLD	9598	G	A	1	0	1	N.S.
NZB	Heart	OLD	9984	T	C	1	0	1	N.S.
NZB	Heart	OLD	10546	T	C	1	0	1	N.S.
NZB	Heart	OLD	10582	G	A	1	0	1	N.S.
NZB	Heart	OLD	10951	T	G	1	0	1	N.S.
NZB	Heart	OLD	11842	T	C	0.0116992	Inf	0.0217217	N.S.
NZB	Heart	OLD	11845	T	C	0.0283768	Inf	0.0510245	N.S.
NZB	Heart	OLD	12574	T	A	0.0190396	Inf	0.0350084	N.S.
NZB	Heart	OLD	12694	G	A	0.603196	Inf	0.818623	N.S.
NZB	Heart	OLD	12834	G	A	0.36706	Inf	0.536473	N.S.
NZB	Heart	OLD	12889	G	A	0.36706	Inf	0.536473	N.S.
NZB	Heart	OLD	13443	T	C	0.0116992	Inf	0.0217217	N.S.
NZB	Heart	OLD	13611	G	A	0.358771	Inf	0.52706	N.S.
NZB	Heart	OLD	13780	G	A	0.590481	Inf	0.81036	N.S.
NZB	Heart	OLD	13781	G	A	1	Inf	1	N.S.
NZB	Heart	OLD	13836	G	A	1	0.955678	1	N.S.
NZB	Heart	OLD	13982	G	A	1	Inf	1	N.S.
NZB	Heart	OLD	14185	G	A	1	Inf	1	N.S.
NZB	Heart	OLD	14210	T	C	0.167847	Inf	0.264289	N.S.
NZB	Heart	OLD	14362	G	A	1	Inf	1	N.S.
NZB	Heart	OLD	14641	T	C	0.0116992	Inf	0.0217217	N.S.
NZB	Heart	OLD	14737	T	C	0.0116992	Inf	0.0217217	N.S.
NZB	Heart	OLD	15498	T	A	0.0510929	Inf	0.0904439	N.S.
NZB	Heart	OLD	15548	T	C	0.0689522	Inf	0.115937	N.S.
NZB	Heart	OLD	15577	T	A	0.629461	1.70521	0.852239	N.S.
NZB	Heart	OLD	15587	T	C	0.167847	Inf	0.264289	N.S.
NZB	Heart	OLD	15602	T	C	0.0283768	Inf	0.0510245	N.S.
NZB	Heart	OLD	15656	G	A	0.603196	Inf	0.818623	N.S.
NZB	Heart	OLD	16267	G	A	1	Inf	1	N.S.
NZB	Heart	OLD	16271	G	A	1	Inf	1	N.S.
NZB	Liver	OLD	54	T	C	1	Inf	1	N.S.
NZB	Liver	OLD	1352	G	A	1	1.69873	1	N.S.
NZB	Liver	OLD	1518	T	C	0.0527396	Inf	0.0924972	N.S.
NZB	Liver	OLD	1589	T	C	0.303147	Inf	0.455921	N.S.
NZB	Liver	OLD	1821	G	A	0.582121	Inf	0.81036	N.S.
NZB	Liver	OLD	2200	G	A	1	Inf	1	N.S.
NZB	Liver	OLD	2339	T	C	0.165408	Inf	0.264289	N.S.
NZB	Liver	OLD	2524	T	C	1	Inf	1	N.S.
NZB	Liver	OLD	2765	G	A	0.592842	Inf	0.81036	N.S.
NZB	Liver	OLD	2766	G	A	0.582121	Inf	0.81036	N.S.
NZB	Liver	OLD	2797	T	C	0.165408	Inf	0.264289	N.S.
NZB	Liver	OLD	2813	G	A	1	Inf	1	N.S.
NZB	Liver	OLD	2839	T	C	0.303147	Inf	0.455921	N.S.
NZB	Liver	OLD	2933	T	C	0.303147	Inf	0.455921	N.S.
NZB	Liver	OLD	3193	G	A	1	Inf	1	N.S.
NZB	Liver	OLD	3259	G	A	1	1.13256	1	N.S.
NZB	Liver	OLD	3421	G	A	0.213504	0.283219	0.3316	N.S.
NZB	Liver	OLD	3466	G	A	1	Inf	1	N.S.
NZB	Liver	OLD	3598	G	A	0.592842	Inf	0.81036	N.S.
NZB	Liver	OLD	3691	G	A	0.221104	Inf	0.341543	N.S.
NZB	Liver	OLD	3931	T	C	0.558059	Inf	0.785417	N.S.
NZB	Liver	OLD	4122	T	C	0.558059	Inf	0.785417	N.S.
NZB	Liver	OLD	4275	T	C	0.303147	Inf	0.455921	N.S.
NZB	Liver	OLD	4323	G	A	0.592842	Inf	0.81036	N.S.
NZB	Liver	OLD	4407	T	C	0.558059	Inf	0.785417	N.S.
NZB	Liver	OLD	4705	G	A	1	Inf	1	N.S.
NZB	Liver	OLD	4731	T	C	1	1.15401	1	N.S.
NZB	Liver	OLD	4770	G	A	1	Inf	1	N.S.
NZB	Liver	OLD	4884	G	T	1	0	1	N.S.
NZB	Liver	OLD	4902	G	T	0.519231	1.65974	0.74927	N.S.
NZB	Liver	OLD	5462	T	C	0.558059	Inf	0.785417	N.S.
NZB	Liver	OLD	5551	G	A	1	1.13256	1	N.S.
NZB	Liver	OLD	5929	T	C	0.558059	Inf	0.785417	N.S.
NZB	Liver	OLD	6040	G	A	0.349791	Inf	0.520577	N.S.
NZB	Liver	OLD	6406	T	C	1	0	1	N.S.
NZB	Liver	OLD	6469	G	A	1	0	1	N.S.
NZB	Liver	OLD	6574	T	C	1	0	1	N.S.
NZB	Liver	OLD	6619	T	C	1	0	1	N.S.
NZB	Liver	OLD	6784	T	C	1	0	1	N.S.
NZB	Liver	OLD	7410	G	A	1	0	1	N.S.
NZB	Liver	OLD	7869	T	C	1	0	1	N.S.
NZB	Liver	OLD	8438	G	A	1	0	1	N.S.
NZB	Liver	OLD	8466	G	A	0.220763	0	0.341543	N.S.
NZB	Liver	OLD	8567	T	C	0.535914	Inf	0.765592	N.S.
NZB	Liver	OLD	8857	G	A	1	0	1	N.S.
NZB	Liver	OLD	8863	T	C	1	0	1	N.S.
NZB	Liver	OLD	9136	G	A	1	0	1	N.S.
NZB	Liver	OLD	9151	G	A	0.0487579	0	0.0865795	N.S.
NZB	Liver	OLD	9390	G	A	1	0	1	N.S.
NZB	Liver	OLD	9460	G	A	1	0	1	N.S.
NZB	Liver	OLD	9529	T	C	1	0	1	N.S.
NZB	Liver	OLD	9580	T	C	1	0	1	N.S.
NZB	Liver	OLD	9598	G	A	1	0	1	N.S.
NZB	Liver	OLD	9984	T	C	1	0	1	N.S.
NZB	Liver	OLD	10546	T	C	1	0	1	N.S.
NZB	Liver	OLD	10582	G	A	1	0	1	N.S.
NZB	Liver	OLD	10951	T	G	1	0	1	N.S.
NZB	Liver	OLD	11842	T	C	0.0527396	Inf	0.0924972	N.S.
NZB	Liver	OLD	11845	T	C	0.0921369	Inf	0.153562	N.S.
NZB	Liver	OLD	12352	T	C	0.0570574	Inf	0.0997629	N.S.
NZB	Liver	OLD	12694	G	A	0.213127	Inf	0.3316	N.S.
NZB	Liver	OLD	12834	G	A	1	Inf	1	N.S.
NZB	Liver	OLD	12889	G	A	1	Inf	1	N.S.
NZB	Liver	OLD	13003	T	C	0.0527396	Inf	0.0924972	N.S.
NZB	Liver	OLD	13443	T	C	0.303147	Inf	0.455921	N.S.
NZB	Liver	OLD	13611	G	A	0.349791	Inf	0.520577	N.S.
NZB	Liver	OLD	13688	T	C	0.165408	Inf	0.264289	N.S.
NZB	Liver	OLD	13780	G	A	0.213127	Inf	0.3316	N.S.
NZB	Liver	OLD	13781	G	A	0.349791	Inf	0.520577	N.S.
NZB	Liver	OLD	13836	G	A	0.592842	Inf	0.81036	N.S.
NZB	Liver	OLD	13982	G	A	0.592842	Inf	0.81036	N.S.
NZB	Liver	OLD	14185	G	A	0.592842	Inf	0.81036	N.S.
NZB	Liver	OLD	14210	T	C	0.303147	Inf	0.455921	N.S.
NZB	Liver	OLD	14362	G	A	1	Inf	1	N.S.
NZB	Liver	OLD	14641	T	C	1	Inf	1	N.S.
NZB	Liver	OLD	14737	T	C	0.558059	Inf	0.785417	N.S.
NZB	Liver	OLD	15498	T	A	0.166205	Inf	0.264289	N.S.
NZB	Liver	OLD	15548	T	C	0.535914	Inf	0.765592	N.S.
NZB	Liver	OLD	15577	T	A	0.166205	Inf	0.264289	N.S.
NZB	Liver	OLD	15587	T	C	0.535914	Inf	0.765592	N.S.
NZB	Liver	OLD	15602	T	C	0.535914	Inf	0.765592	N.S.
NZB	Liver	OLD	15656	G	A	0.582121	Inf	0.81036	N.S.
NZB	Liver	OLD	15916	T	C	0.00548448	Inf	0.0104904	N.S.
NZB	Liver	OLD	16267	G	A	1	Inf	1	N.S.
NZB	Liver	OLD	16271	G	A	0.582121	Inf	0.81036	N.S.
AKR	Brain	YOUNG	9460	G	A	1	0	1	N.S.
AKR	Heart	YOUNG	9460	G	A	1	0	1	N.S.
AKR	Liver	YOUNG	9460	G	A	1	0	1	N.S.
ALR	Brain	YOUNG	9347	T	C	1	0	1	N.S.
ALR	Brain	YOUNG	9460	G	A	1	0	1	N.S.
ALR	Heart	YOUNG	9347	T	C	1	0	1	N.S.
ALR	Heart	YOUNG	9460	G	A	1	0	1	N.S.
ALR	Liver	YOUNG	9347	T	C	1	0	1	N.S.
ALR	Liver	YOUNG	9460	G	A	1	0	1	N.S.
FVB	Brain	YOUNG	9460	G	A	1	0	1	N.S.
FVB	Heart	YOUNG	9460	G	A	1	0	1	N.S.
FVB	Liver	YOUNG	7777	T	G	1	0	1	N.S.
FVB	Liver	YOUNG	9460	G	A	0.328084	0	0.492126	N.S.
NZB	Brain	YOUNG	9460	G	A	1	0	1	N.S.
NZB	Heart	YOUNG	4731	T	C	0.00610943	Inf	0.0116467	N.S.
NZB	Heart	YOUNG	6406	T	C	1	0	1	N.S.
NZB	Heart	YOUNG	6469	G	A	1	0	1	N.S.
NZB	Heart	YOUNG	6574	T	C	1	0	1	N.S.
NZB	Heart	YOUNG	6619	T	C	1	0	1	N.S.
NZB	Heart	YOUNG	6784	T	C	1	0	1	N.S.
NZB	Heart	YOUNG	7410	G	A	1	0	1	N.S.
NZB	Heart	YOUNG	7869	T	C	1	0	1	N.S.
NZB	Heart	YOUNG	8438	G	A	1	0	1	N.S.
NZB	Heart	YOUNG	8466	G	A	1	0.918144	1	N.S.
NZB	Heart	YOUNG	8857	G	A	1	0	1	N.S.
NZB	Heart	YOUNG	8863	T	C	1	0	1	N.S.
NZB	Heart	YOUNG	9136	G	A	1	0	1	N.S.
NZB	Heart	YOUNG	9151	G	A	1	0	1	N.S.
NZB	Heart	YOUNG	9460	G	A	1	0	1	N.S.
NZB	Heart	YOUNG	9529	T	C	1	0	1	N.S.
NZB	Heart	YOUNG	9580	T	C	1	0	1	N.S.
NZB	Heart	YOUNG	9598	G	A	1	0	1	N.S.
NZB	Heart	YOUNG	9984	T	C	1	0	1	N.S.
NZB	Heart	YOUNG	10546	T	C	1	0	1	N.S.
NZB	Heart	YOUNG	10582	G	A	1	0	1	N.S.
NZB	Heart	YOUNG	10951	T	G	0.106638	Inf	0.176697	N.S.
NZB	Liver	YOUNG	6406	T	C	1	0	1	N.S.
NZB	Liver	YOUNG	6469	G	A	1	0	1	N.S.
NZB	Liver	YOUNG	6574	T	C	1	0	1	N.S.
NZB	Liver	YOUNG	6619	T	C	1	0	1	N.S.
NZB	Liver	YOUNG	6784	T	C	0.140023	Inf	0.230674	N.S.
NZB	Liver	YOUNG	7410	G	A	1	0	1	N.S.
NZB	Liver	YOUNG	7869	T	C	0.509897	Inf	0.737669	N.S.
NZB	Liver	YOUNG	8857	G	A	0.0133779	9.95095	0.0247577	N.S.
NZB	Liver	YOUNG	8863	T	C	0.0751526	Inf	0.125991	N.S.
NZB	Liver	YOUNG	9460	G	A	1	0	1	N.S.
NZB	Liver	YOUNG	9984	T	C	1	0	1	N.S.
NZB	Liver	YOUNG	10546	T	C	0.509897	Inf	0.737669	N.S.

## Sheet: TableS8_rev_change_w_age
Table S8: Adjusted empirical p-values for the change in frequency at haplotype sites compared to background sites. Empirical p-values were calculated as the count of sites with a delta greater (for sites with an increase in frequency with age) or less (for sites with a decrease in frequency with age) than the haplotype site delta divided by the total number of deltas (one-sided test). Haplotype s…
Strain	Tissue	Position	Delta (Old - Young Freq)	Change	p-value	adjusted p-value (BH)	Significance
ALR	Brain	4738	0.0013146	Increase	0.00340716	0.00340716	SIG
ALR	Brain	9347	0.00106046	Increase	0.00340716	0.00340716	SIG
ALR	Heart	4738	0.00098497	Increase	0.000632111	0.00189633	SIG
ALR	Heart	9347	0.00113648	Increase	0.000632111	0.00189633	SIG
ALR	Liver	4738	0.000599543	Increase	0.0012024	0.00240481	SIG
ALR	Liver	9347	0.000281202	Increase	0.00280561	0.00340716	SIG
FVB	Brain	7777	0.00100693	Increase	0.00476948	0.00794913	SIG
FVB	Brain	9460	2.22323e-05	Increase	0.853736	0.853736	N.S.
FVB	Heart	7777	0.000554127	Increase	0.00105932	0.00264831	SIG
FVB	Heart	9460	0.000194113	Increase	0.0116525	0.0145657	SIG
FVB	Liver	7777	0.000934735	Increase	0.000561482	0.00264831	SIG
NZB	Brain	54	-0.000373258	Decrease	0.00669344	0.0173588	SIG
NZB	Brain	1352	-0.000540582	Decrease	0.00669344	0.0173588	SIG
NZB	Brain	1518	-0.000546247	Decrease	0.00669344	0.0173588	SIG
NZB	Brain	1589	-0.000561168	Decrease	0.00669344	0.0173588	SIG
NZB	Brain	1821	-0.000422565	Decrease	0.00669344	0.0173588	SIG
NZB	Brain	2200	-0.000402752	Decrease	0.00669344	0.0173588	SIG
NZB	Brain	2339	-0.000436874	Decrease	0.00669344	0.0173588	SIG
NZB	Brain	2524	-0.000338609	Decrease	0.00669344	0.0173588	SIG
NZB	Brain	2765	-0.000365166	Decrease	0.00669344	0.0173588	SIG
NZB	Brain	2766	-0.000432374	Decrease	0.00669344	0.0173588	SIG
NZB	Brain	2797	-0.00029067	Decrease	0.00669344	0.0173588	SIG
NZB	Brain	2813	-0.000315408	Decrease	0.00669344	0.0173588	SIG
NZB	Brain	2839	-0.000261618	Decrease	0.00669344	0.0173588	SIG
NZB	Brain	2933	-0.00032675	Decrease	0.00669344	0.0173588	SIG
NZB	Brain	3193	-0.000423521	Decrease	0.00669344	0.0173588	SIG
NZB	Brain	3259	-0.00037481	Decrease	0.00669344	0.0173588	SIG
NZB	Brain	3421	-0.000434022	Decrease	0.00669344	0.0173588	SIG
NZB	Brain	3466	-0.000410027	Decrease	0.00669344	0.0173588	SIG
NZB	Brain	3598	-0.000286693	Decrease	0.00669344	0.0173588	SIG
NZB	Brain	3691	-0.000335843	Decrease	0.00669344	0.0173588	SIG
NZB	Brain	3931	-0.000356427	Decrease	0.00669344	0.0173588	SIG
NZB	Brain	4122	-0.000405498	Decrease	0.00669344	0.0173588	SIG
NZB	Brain	4275	-0.000445087	Decrease	0.00669344	0.0173588	SIG
NZB	Brain	4323	-0.000563398	Decrease	0.00669344	0.0173588	SIG
NZB	Brain	4407	-0.000443323	Decrease	0.00669344	0.0173588	SIG
NZB	Brain	4705	-0.000554576	Decrease	0.00669344	0.0173588	SIG
NZB	Brain	4731	-0.000561454	Decrease	0.00669344	0.0173588	SIG
NZB	Brain	4770	-0.000494022	Decrease	0.00669344	0.0173588	SIG
NZB	Brain	4884	-0.000466762	Decrease	0.00669344	0.0173588	SIG
NZB	Brain	4902	-0.0004519	Decrease	0.00669344	0.0173588	SIG
NZB	Brain	5462	-0.00046425	Decrease	0.00669344	0.0173588	SIG
NZB	Brain	5551	-0.00036842	Decrease	0.00669344	0.0173588	SIG
NZB	Brain	5929	-0.000504554	Decrease	0.00669344	0.0173588	SIG
NZB	Brain	6040	-0.000499173	Decrease	0.00669344	0.0173588	SIG
NZB	Brain	6406	-0.000423245	Decrease	0.00669344	0.0173588	SIG
NZB	Brain	6469	-0.000484971	Decrease	0.00669344	0.0173588	SIG
NZB	Brain	6574	-0.00051722	Decrease	0.00669344	0.0173588	SIG
NZB	Brain	6619	-0.000454995	Decrease	0.00669344	0.0173588	SIG
NZB	Brain	6784	-0.000490643	Decrease	0.00669344	0.0173588	SIG
NZB	Brain	7410	-0.000382056	Decrease	0.00669344	0.0173588	SIG
NZB	Brain	7545	0.498413	Increase	0	0	SIG
NZB	Brain	7869	-0.000553347	Decrease	0.00669344	0.0173588	SIG
NZB	Brain	8438	-0.000325048	Decrease	0.00669344	0.0173588	SIG
NZB	Brain	8466	-0.000319484	Decrease	0.00669344	0.0173588	SIG
NZB	Brain	8567	-0.00038179	Decrease	0.00669344	0.0173588	SIG
NZB	Brain	8857	-0.000507266	Decrease	0.00669344	0.0173588	SIG
NZB	Brain	8863	-0.000538554	Decrease	0.00669344	0.0173588	SIG
NZB	Brain	9136	-0.000392906	Decrease	0.00669344	0.0173588	SIG
NZB	Brain	9151	-0.000370583	Decrease	0.00669344	0.0173588	SIG
NZB	Brain	9390	-0.000436237	Decrease	0.00669344	0.0173588	SIG
NZB	Brain	9529	-0.000466784	Decrease	0.00669344	0.0173588	SIG
NZB	Brain	9580	-0.000553973	Decrease	0.00669344	0.0173588	SIG
NZB	Brain	9598	-0.00060289	Decrease	0.00401606	0.0173588	SIG
NZB	Brain	9984	-0.000503546	Decrease	0.00669344	0.0173588	SIG
NZB	Brain	10546	-0.000570986	Decrease	0.00669344	0.0173588	SIG
NZB	Brain	10582	-0.000543604	Decrease	0.00669344	0.0173588	SIG
NZB	Brain	10951	-0.000328169	Decrease	0.00669344	0.0173588	SIG
NZB	Brain	11842	-0.000416744	Decrease	0.00669344	0.0173588	SIG
NZB	Brain	11845	-0.000498795	Decrease	0.00669344	0.0173588	SIG
NZB	Brain	11932	-0.0005457	Decrease	0.00669344	0.0173588	SIG
NZB	Brain	12352	-0.000260796	Decrease	0.00669344	0.0173588	SIG
NZB	Brain	12574	-0.000431887	Decrease	0.00669344	0.0173588	SIG
NZB	Brain	12694	-0.000275245	Decrease	0.00669344	0.0173588	SIG
NZB	Brain	12834	-0.000517178	Decrease	0.00669344	0.0173588	SIG
NZB	Brain	12889	-0.000365684	Decrease	0.00669344	0.0173588	SIG
NZB	Brain	13003	-0.00041432	Decrease	0.00669344	0.0173588	SIG
NZB	Brain	13443	-0.000314628	Decrease	0.00669344	0.0173588	SIG
NZB	Brain	13611	-0.000395861	Decrease	0.00669344	0.0173588	SIG
NZB	Brain	13688	-0.000448784	Decrease	0.00669344	0.0173588	SIG
NZB	Brain	13780	-0.000446494	Decrease	0.00669344	0.0173588	SIG
NZB	Brain	13781	-0.000487371	Decrease	0.00669344	0.0173588	SIG
NZB	Brain	13836	-0.000276343	Decrease	0.00669344	0.0173588	SIG
NZB	Brain	13982	-0.000271422	Decrease	0.00669344	0.0173588	SIG
NZB	Brain	14185	-0.000512784	Decrease	0.00669344	0.0173588	SIG
NZB	Brain	14210	-0.000524472	Decrease	0.00669344	0.0173588	SIG
NZB	Brain	14362	-0.000407657	Decrease	0.00669344	0.0173588	SIG
NZB	Brain	14641	-0.000468968	Decrease	0.00669344	0.0173588	SIG
NZB	Brain	14737	-0.000259534	Decrease	0.00669344	0.0173588	SIG
NZB	Brain	15498	-0.000412477	Decrease	0.00669344	0.0173588	SIG
NZB	Brain	15548	-0.000572224	Decrease	0.00669344	0.0173588	SIG
NZB	Brain	15577	-0.000387776	Decrease	0.00669344	0.0173588	SIG
NZB	Brain	15587	-0.000483843	Decrease	0.00669344	0.0173588	SIG
NZB	Brain	15602	-0.000442495	Decrease	0.00669344	0.0173588	SIG
NZB	Brain	15656	-0.000246592	Decrease	0.00669344	0.0173588	SIG
NZB	Brain	15916	-0.000622902	Decrease	0.00401606	0.0173588	SIG
NZB	Brain	16016	-0.000494555	Decrease	0.00669344	0.0173588	SIG
NZB	Brain	16267	-0.000747091	Decrease	0.00401606	0.0173588	SIG
NZB	Brain	16271	-0.000721042	Decrease	0.00401606	0.0173588	SIG
NZB	Heart	54	-2.01306e-05	Decrease	0.653465	0.694675	N.S.
NZB	Heart	1352	6.5662e-06	Increase	0.999194	0.999194	N.S.
NZB	Heart	1518	-5.7004e-05	Decrease	0.138614	0.204455	N.S.
NZB	Heart	1589	-2.26301e-05	Decrease	0.544554	0.586826	N.S.
NZB	Heart	1821	-6.31108e-05	Decrease	0.128713	0.195976	N.S.
NZB	Heart	2200	0.00011125	Increase	0.0330645	0.0848177	N.S.
NZB	Heart	2339	3.08209e-05	Increase	0.208065	0.263019	N.S.
NZB	Heart	2524	-8.52443e-05	Decrease	0.128713	0.195976	N.S.
NZB	Heart	2765	-0.000122436	Decrease	0.0990099	0.183987	N.S.
NZB	Heart	2766	-0.000116382	Decrease	0.0990099	0.183987	N.S.
NZB	Heart	2797	-0.000151132	Decrease	0.0891089	0.183703	N.S.
NZB	Heart	2813	-0.000154541	Decrease	0.0891089	0.183703	N.S.
NZB	Heart	2839	-0.000114249	Decrease	0.0990099	0.183987	N.S.
NZB	Heart	2933	-2.33217e-05	Decrease	0.524752	0.570699	N.S.
NZB	Heart	3193	4.62815e-05	Increase	0.0895161	0.183703	N.S.
NZB	Heart	3259	1.55868e-05	Increase	0.856452	0.871218	N.S.
NZB	Heart	3421	-3.59428e-05	Decrease	0.277228	0.320714	N.S.
NZB	Heart	3466	-2.14011e-05	Decrease	0.574257	0.616022	N.S.
NZB	Heart	3598	-5.24934e-05	Decrease	0.158416	0.21834	N.S.
NZB	Heart	3691	-3.20726e-05	Decrease	0.346535	0.391302	N.S.
NZB	Heart	3931	-0.000106996	Decrease	0.0990099	0.183987	N.S.
NZB	Heart	4122	-7.59054e-05	Decrease	0.128713	0.195976	N.S.
NZB	Heart	4275	-0.000129976	Decrease	0.0891089	0.183703	N.S.
NZB	Heart	4323	-0.000152786	Decrease	0.0891089	0.183703	N.S.
NZB	Heart	4407	-8.37875e-05	Decrease	0.128713	0.195976	N.S.
NZB	Heart	4705	8.03997e-05	Increase	0.0459677	0.115408	N.S.
NZB	Heart	4731	0.000107176	Increase	0.033871	0.0859521	N.S.
NZB	Heart	4770	6.55983e-05	Increase	0.0564516	0.137346	N.S.
NZB	Heart	4884	-2.93151e-05	Decrease	0.376238	0.420816	N.S.
NZB	Heart	4902	6.10685e-05	Increase	0.0620968	0.149539	N.S.
NZB	Heart	5462	3.27279e-05	Increase	0.180645	0.236846	N.S.
NZB	Heart	5551	-1.6738e-05	Decrease	0.762376	0.79611	N.S.
NZB	Heart	5929	-6.9263e-05	Decrease	0.128713	0.195976	N.S.
NZB	Heart	6040	-0.00011933	Decrease	0.0990099	0.183987	N.S.
NZB	Heart	7545	0.483902	Increase	0	0	SIG
NZB	Heart	8567	-5.05201e-05	Decrease	0.158416	0.21834	N.S.
NZB	Heart	9390	-6.01334e-05	Decrease	0.128713	0.195976	N.S.
NZB	Heart	9460	3.61233e-05	Increase	0.147581	0.216329	N.S.
NZB	Heart	11842	-1.31618e-05	Decrease	0.792079	0.816291	N.S.
NZB	Heart	11845	-3.54315e-05	Decrease	0.29703	0.340286	N.S.
NZB	Heart	11932	-2.27564e-05	Decrease	0.544554	0.586826	N.S.
NZB	Heart	12352	-3.07279e-05	Decrease	0.366337	0.411693	N.S.
NZB	Heart	12574	-4.53857e-05	Decrease	0.188119	0.245282	N.S.
NZB	Heart	12694	-3.63239e-05	Decrease	0.277228	0.320714	N.S.
NZB	Heart	12834	-1.03397e-05	Decrease	0.792079	0.816291	N.S.
NZB	Heart	12889	-3.235e-06	Decrease	0.930693	0.938648	N.S.
NZB	Heart	13003	3.44557e-05	Increase	0.164516	0.220601	N.S.
NZB	Heart	13443	-1.89229e-05	Decrease	0.683168	0.722994	N.S.
NZB	Heart	13611	2.73049e-05	Increase	0.251613	0.299902	N.S.
NZB	Heart	13688	5.84917e-05	Increase	0.0637097	0.151874	N.S.
NZB	Heart	13780	-7.5211e-06	Decrease	0.821782	0.84322	N.S.
NZB	Heart	13781	-3.63922e-05	Decrease	0.277228	0.320714	N.S.
NZB	Heart	13836	-1.54085e-05	Decrease	0.772277	0.802896	N.S.
NZB	Heart	13982	-0.00013272	Decrease	0.0891089	0.183703	N.S.
NZB	Heart	14185	-7.95797e-05	Decrease	0.128713	0.195976	N.S.
NZB	Heart	14210	-0.000106249	Decrease	0.0990099	0.183987	N.S.
NZB	Heart	14362	-9.6896e-05	Decrease	0.118812	0.195976	N.S.
NZB	Heart	14641	-1.69575e-05	Decrease	0.762376	0.79611	N.S.
NZB	Heart	14737	-1.84725e-05	Decrease	0.732673	0.771924	N.S.
NZB	Heart	15498	-4.8504e-06	Decrease	0.861386	0.872477	N.S.
NZB	Heart	15548	-2.82339e-05	Decrease	0.39604	0.438804	N.S.
NZB	Heart	15577	2.99638e-05	Increase	0.220161	0.273463	N.S.
NZB	Heart	15587	-0.000101453	Decrease	0.118812	0.195976	N.S.
NZB	Heart	15602	-2.6835e-05	Decrease	0.425743	0.469511	N.S.
NZB	Heart	15656	8.8345e-06	Increase	0.999194	0.999194	N.S.
NZB	Heart	15916	-7.42065e-05	Decrease	0.128713	0.195976	N.S.
NZB	Heart	16016	2.15803e-05	Increase	0.384677	0.428226	N.S.
NZB	Heart	16267	-0.000114881	Decrease	0.0990099	0.183987	N.S.
NZB	Heart	16271	-0.000185002	Decrease	0.0891089	0.183703	N.S.
NZB	Liver	54	-0.000281606	Decrease	0.0761905	0.172894	N.S.
NZB	Liver	1352	-6.28383e-05	Decrease	0.228571	0.273822	N.S.
NZB	Liver	1518	-6.67105e-05	Decrease	0.228571	0.273822	N.S.
NZB	Liver	1589	-9.09035e-05	Decrease	0.171429	0.226018	N.S.
NZB	Liver	1821	-0.000132456	Decrease	0.12381	0.195976	N.S.
NZB	Liver	2200	-0.000129304	Decrease	0.12381	0.195976	N.S.
NZB	Liver	2339	-0.000111645	Decrease	0.161905	0.21834	N.S.
NZB	Liver	2524	-0.000164538	Decrease	0.0952381	0.183987	N.S.
NZB	Liver	2765	-0.00011677	Decrease	0.133333	0.197904	N.S.
NZB	Liver	2766	-0.000114051	Decrease	0.161905	0.21834	N.S.
NZB	Liver	2797	-8.90932e-05	Decrease	0.190476	0.245641	N.S.
NZB	Liver	2813	-0.000178722	Decrease	0.0857143	0.183703	N.S.
NZB	Liver	2839	-0.000131248	Decrease	0.12381	0.195976	N.S.
NZB	Liver	2933	-0.000116435	Decrease	0.133333	0.197904	N.S.
NZB	Liver	3193	-0.000166115	Decrease	0.0952381	0.183987	N.S.
NZB	Liver	3259	-0.000105418	Decrease	0.161905	0.21834	N.S.
NZB	Liver	3421	-0.000123378	Decrease	0.12381	0.195976	N.S.
NZB	Liver	3466	-0.000127494	Decrease	0.12381	0.195976	N.S.
NZB	Liver	3598	-7.33159e-05	Decrease	0.209524	0.263019	N.S.
NZB	Liver	3691	3.67532e-05	Increase	0.213749	0.266904	N.S.
NZB	Liver	3931	-0.000147181	Decrease	0.114286	0.195976	N.S.
NZB	Liver	4122	-0.000128169	Decrease	0.12381	0.195976	N.S.
NZB	Liver	4275	-9.63223e-05	Decrease	0.161905	0.21834	N.S.
NZB	Liver	4323	-0.000168015	Decrease	0.0952381	0.183987	N.S.
NZB	Liver	4407	-0.000166562	Decrease	0.0952381	0.183987	N.S.
NZB	Liver	4705	-0.00021197	Decrease	0.0761905	0.172894	N.S.
NZB	Liver	4731	-0.000210292	Decrease	0.0761905	0.172894	N.S.
NZB	Liver	4770	-0.000186479	Decrease	0.0857143	0.183703	N.S.
NZB	Liver	4884	-0.000222802	Decrease	0.0761905	0.172894	N.S.
NZB	Liver	4902	-0.000122165	Decrease	0.12381	0.195976	N.S.
NZB	Liver	5462	-0.000160291	Decrease	0.104762	0.190183	N.S.
NZB	Liver	5551	-0.000120251	Decrease	0.12381	0.195976	N.S.
NZB	Liver	5929	-0.000147354	Decrease	0.114286	0.195976	N.S.
NZB	Liver	6040	-0.000112024	Decrease	0.161905	0.21834	N.S.
NZB	Liver	7545	0.482609	Increase	0	0	SIG
NZB	Liver	8438	-7.35492e-05	Decrease	0.209524	0.263019	N.S.
NZB	Liver	8466	-6.42304e-05	Decrease	0.228571	0.273822	N.S.
NZB	Liver	8567	-5.20716e-05	Decrease	0.257143	0.301919	N.S.
NZB	Liver	8857	-3.49482e-05	Decrease	0.32381	0.367399	N.S.
NZB	Liver	8863	-1.94758e-05	Decrease	0.495238	0.54361	N.S.
NZB	Liver	9136	-0.000115926	Decrease	0.133333	0.197904	N.S.
NZB	Liver	9151	-4.39866e-05	Decrease	0.295238	0.339884	N.S.
NZB	Liver	9390	-0.000295658	Decrease	0.0666667	0.157333	N.S.
NZB	Liver	9529	-9.8604e-05	Decrease	0.161905	0.21834	N.S.
NZB	Liver	9580	-0.000174483	Decrease	0.0857143	0.183703	N.S.
NZB	Liver	9598	-0.000160286	Decrease	0.104762	0.190183	N.S.
NZB	Liver	10582	-9.59472e-05	Decrease	0.161905	0.21834	N.S.
NZB	Liver	10951	-3.57128e-05	Decrease	0.32381	0.367399	N.S.
NZB	Liver	11842	-3.6465e-06	Decrease	0.828571	0.846506	N.S.
NZB	Liver	11845	-1.87857e-05	Decrease	0.52381	0.570699	N.S.
NZB	Liver	11932	-5.20668e-05	Decrease	0.257143	0.301919	N.S.
NZB	Liver	12352	-6.24669e-05	Decrease	0.228571	0.273822	N.S.
NZB	Liver	12574	-9.08852e-05	Decrease	0.171429	0.226018	N.S.
NZB	Liver	12694	-7.39645e-05	Decrease	0.209524	0.263019	N.S.
NZB	Liver	12834	-0.000199361	Decrease	0.0857143	0.183703	N.S.
NZB	Liver	12889	-0.000136618	Decrease	0.12381	0.195976	N.S.
NZB	Liver	13003	-8.44063e-05	Decrease	0.2	0.256522	N.S.
NZB	Liver	13443	-0.000106461	Decrease	0.161905	0.21834	N.S.
NZB	Liver	13611	-6.36154e-05	Decrease	0.228571	0.273822	N.S.
NZB	Liver	13688	-0.000103551	Decrease	0.161905	0.21834	N.S.
NZB	Liver	13780	-5.46605e-05	Decrease	0.257143	0.301919	N.S.
NZB	Liver	13781	-9.40416e-05	Decrease	0.171429	0.226018	N.S.
NZB	Liver	13836	-0.000115854	Decrease	0.133333	0.197904	N.S.
NZB	Liver	13982	-0.000102255	Decrease	0.161905	0.21834	N.S.
NZB	Liver	14185	-0.000102622	Decrease	0.161905	0.21834	N.S.
NZB	Liver	14210	-0.000134781	Decrease	0.12381	0.195976	N.S.
NZB	Liver	14362	-0.000136109	Decrease	0.12381	0.195976	N.S.
NZB	Liver	14641	-0.000157495	Decrease	0.114286	0.195976	N.S.
NZB	Liver	14737	-0.000164113	Decrease	0.0952381	0.183987	N.S.
NZB	Liver	15498	-0.000159642	Decrease	0.104762	0.190183	N.S.
NZB	Liver	15548	-0.000107239	Decrease	0.161905	0.21834	N.S.
NZB	Liver	15577	-0.00014174	Decrease	0.114286	0.195976	N.S.
NZB	Liver	15587	-6.65864e-05	Decrease	0.228571	0.273822	N.S.
NZB	Liver	15602	-8.95544e-05	Decrease	0.190476	0.245641	N.S.
NZB	Liver	15656	-6.22267e-05	Decrease	0.228571	0.273822	N.S.
NZB	Liver	15916	-1.53843e-05	Decrease	0.619048	0.661064	N.S.
NZB	Liver	16016	0.000405536	Increase	0.00548816	0.0173588	SIG
NZB	Liver	16267	-0.000458846	Decrease	0.047619	0.117063	N.S.
NZB	Liver	16271	-0.000473948	Decrease	0.047619	0.117063	N.S.

## Sheet: TableS9_depth_mutcount_comparis
Table S9: Comparison of duplex depth and mutation counts between Serrano et al. and Sanchez-Contreras et al.
	Serrano et al. 2023	Sanchez-Contreras et al. 2023 (mice not treated with chemical intervention -- data used for Fig 1 - 4)	Sanchez-Contreras et al. 2023 (all mice, including those with chemcial interventions)
Total duplex bp sequenced	40.4 billion bp	14.7 billion bp	27.9 billion bp
Average duplex depth per sample	21, 551X	10,314X	10,125X
Total de novo mutation count	81,097 mutations	40, 478 mutations	89, 330 mutations
Total de novo SNV count	71, 416 mutations	35, 026 mutations	77, 194 mutations
Identifying de novo somatic mutations: filtered for variants that had an alternate allele depth of < 100 and mutation frequency < 1% to exclude variants segregating at a high heteroplasmic frequency. Each mutation type occurring at a given position is counted once.
